# Supplementary material for: The Global Acetylome of the Human Pathogen Vibrio cholerae V52 Reveals Lysine Acetylation of Major Transcriptional Regulators
Source: Front Cell Infect Microbiol. 2018 Jan 11;7:537. doi: 10.3389/fcimb.2017.00537 (PMC5768985; doi:10.3389/fcimb.2017.00537)
Supplement: Supplementary file 3 [file Table3.XLSX]

## Sheet: Sheet1
Table S3. List of all identified acetylation sites.
Protein IDs	Protein	Protein_Description	ATCC 39315 locus name	Localization probability	Position	Amino acid	Sequence window	PEP	Score	Charge	Mass error [ppm]	Intensity_mid log BR1	Intensity_mid log BR2	Intensity_stationary BR1	Intensity_stationary BR2
KNH48544	KNH48544	hypothetical protein VCV52_4050	VC_1479	1	60	K	TLGDNELCFIAKKTIKVGNKYAYDWPERYIR	0.0442794	45.081	2	-0.92638	0	659990	0	0
KNH48557;OFJ36981	OFJ36981	translation elongation factor Tu;translation elongation factor Tu	VC_0362	1	6	K	__________KFERTKPHVNVGTIGHVDHGK;______MSKEKFERTKPHVNVGTIGHVDHGK	4.18e-06	103.85	3	-0.012216	0	0	0	633160
KNH48557;OFJ36981	OFJ36981	translation elongation factor Tu;translation elongation factor Tu	VC_0362	1	39	K	LTAAICTVLAKVYGGKARDFASIDNAPEERE	0.0275169	57.811	2	0.7314	1864600	1633900	4562600	0
OFJ40974	OFJ40974	peptidase S66	VC_A0337	1	313	K	PLGVRGTIDFDNHTFKLEDRWVKAK______	0.00870602	65.956	3	-0.20637	0	0	0	1207100
OFJ40974	OFJ40974	peptidase S66	VC_A0337	1	261	K	RVSAIILGKHELFDNKGTGRTPLDVLIEVLA	1.13e-06	155.26	3	0.48392	0	0	253640	511780
OFJ40974;KNH51205	OFJ40974	microcin immunity protein MccF;peptidase S66	VC_A0337;VC_A0439	1	186	K	HSAKPVYPNEWQFIGKGKVTGRIIGGNLNTM	0.00112392	96.745	2	0.072218	0	0	1146200	1406100
KNH48577	KNH48577	hypothetical protein VCV52_4007, containing acetyltransferase (GNAT) domain	VC_A0481	1	135	K	SVAFPVVIVDAKDGAKHFYERYGFQAFQDAE	0.00129993	82.831	2	-0.99854	0	258990	1026600	1258500
KNH48577	KNH48577	hypothetical protein VCV52_4007, containing acetyltransferase (GNAT) domain	VC_A0481	1	131	K	AASDSVAFPVVIVDAKDGAKHFYERYGFQAF	6.99e-17	218.14	2	-0.57549	27900000	0	75100000	110000000
KNH48577	KNH48577	hypothetical protein VCV52_4007, containing acetyltransferase (GNAT) domain	VC_A0481	1	9	K	_______MMNTVLLDKDKHDRNRFNCGTEAL	0.013124	80.24	2	2.5728	0	0	0	254530
KNH51225	KNH51225	hypothetical protein	VC_A0448	1	44	K	TASELKVKKESYHLSKIKSIELKRLGFKDNV	0.0022396	91.087	2	-0.2775	0	0	984010	0
KNH48589	KNH48589	acetyltransferase RimJ/RimL family	VC_A0505	1	30	K	AESVLSLMYQLDRESKFMLLEPEERTTTLEQ	1.57e-08	160.61	2	-0.43869	2856100	2225600	1068100	1882900
KNH48609	KNH48609	biphenyl-2,3-diol 1,2-dioxygenase	VC_A0463	1	34	K	DIPTTTNFYEKVLGMKAVSFGAGRIALEFGH	0.000252938	120.57	2	0.45846	0	0	0	638190
KNH48616	KNH48616	hypothetical protein VCV52_3972, contains XRE-family HTH transcription domain	na	1	42	K	AAKATAKTVMNWESGKTEPKASELLALSKKL	1.27e-09	173.76	2	-0.4594	401300	0	470370	851850
KNH48618	KNH48618	bacteriophage replication A protein	na	1	486	K	RYGDAAHARAVGLMFKKVFLATRFADFEIEN	0.0276847	64.803	2	0.0423	373630	0	0	0
KNH48618	KNH48618	bacteriophage replication A protein	na	1	342	K	FSRGSAVGYVAKYLSKNIDGKHIDTDKGTNL	0.0293613	49.536	2	0.35783	164430	0	0	0
KNH48622	KNH48622	pantothenate kinase	VC_0320	1	245	K	WYIERFMKFRQGAFKKPGSYFSHYTALTEAQ	0.0174362	53.718	3	1.3564	0	0	0	435430
KNH48622	KNH48622	pantothenate kinase	VC_0320	1	264	K	YFSHYTALTEAQAEQKARSIWETINGKNLVE	3.23e-29	217.39	4	-0.47488	0	0	854040	1314200
KNH48622	KNH48622	pantothenate kinase	VC_0320	1	101	K	AGSVAVGKSTTARLLKALLSRWENHPKVELI	0.000699726	116.05	2	-1.3069	301290	0	386400	620580
KNH48624	KNH48624	UDP-N-acetylenolpyruvoylglucosamine reductase	VC_0318	1	178	K	LTMEECQFGYRDSIFKHQLYQKAVVTAVGLK	0.0109699	64.439	3	0.2346	825990	0	808550	0
KNH48624	KNH48624	UDP-N-acetylenolpyruvoylglucosamine reductase	VC_0318	1	287	K	GVKVAAGWLIDQAGLKGHQIGGAKVHPKQAL	0.0248127	42.068	3	-0.14993	0	0	0	671200
KNH48625	KNH48625	hypothetical protein VCV52_0307, containing acetyltransferase (GNAT) domain	VC_0317	1	35	K	LPLIKRFYKNHYPGSKPKSDEQVIVALKDRE	0.0006135	107.69	2	-0.12547	0	0	629260	470940
KNH48625	KNH48625	hypothetical protein VCV52_0307, containing acetyltransferase (GNAT) domain	VC_0317	1	138	K	PAELHLLFERYSRSGKDLIPMQYQAK_____	2.38e-09	150.1	2	0.34697	0	0	1071700	836820
KNH48626	KNH48626	CDP-diacylglycerol-serine O-phosphatidyltransferase	VC_0315	1	224	K	RQFRASLAQANYQFAKQKVNEGQVAVTPLVG	5.3e-28	272.94	2	0.48197	0	155590	439900	670580
KNH48626	KNH48626	CDP-diacylglycerol-serine O-phosphatidyltransferase	VC_0315	1	328	K	GGLPYLYELNLRRFAKANEAHIASRKLSIHL	1.31e-10	190.57	3	0.34936	6178900	6444400	18500000	12700000
KNH48626	KNH48626	CDP-diacylglycerol-serine O-phosphatidyltransferase	VC_0315	1	418	K	ILQHTQLICTYKQIEKPEHYPEKVQRLVRRI	0.0125658	57.174	3	-0.3152	0	1056100	0	0
KNH48628	KNH48628	ATP-dependent DNA helicase Rep	VC_0167	1	530	K	ADLEGDNPDQQEKTLKEVVQRLTLRDMMERG	0.000507522	119.29	2	-0.61518	0	0	190030	0
KNH48630	KNH48630	multidrug efflux transporter VexA	VC_0165	1	132	K	PAAKAKYERYKGLFAKGSISKESYDEAEASY	0.000181416	123.75	2	0.69918	0	0	369830	452470
KNH48631	KNH48631	RND multidrug efflux transporter	VC_0164	1	497	K	PMMCSKMLKANEAPNKFELKVHHLLDRMTAR	0.000136504	92.538	2	0.053934	357480	0	727790	1236600
KNH48631	KNH48631	RND multidrug efflux transporter	VC_0164	1	932	K	GILICEVAKEEQLHNKLSRIEAVMHAAKVRL	0.00466472	65.5	3	0.11626	0	0	191530	0
KNH48631	KNH48631	RND multidrug efflux transporter	VC_0164	1	1018	K	YLAEKHKPLPVFVEDKDLEKLARIDEAKAAH	9e-05	123.68	3	0.25373	0	521040	5506100	4463400
KNH48631	KNH48631	RND multidrug efflux transporter	VC_0164	1	490	K	IVALTLSPMMCSKMLKANEAPNKFELKVHHL	5.6e-05	139.38	2	0.24448	689170	490190	1530600	981910
KNH48632	KNH48632	ATP synthase subunit eta	VC_0163	1	65	K	EEFDVQTQVLLRTRQKLTELEQKMAELEAKL	0.000595326	93.166	2	-0.06935	0	0	309860	249520
KNH48632	KNH48632	ATP synthase subunit eta	VC_0163	1	43	K	DVEQKVRQVIQGQLNKLDVVSREEFDVQTQV	9.11e-26	252.37	3	-0.49068	353180	433710	3050300	4777300
KNH48633	KNH48633	ketol-acid reductoisomerase	VC_0162	1	166	K	MVAPKCPGTEVREEYKRGFGVPTLIAVHPEN	5.18e-26	276.57	2	-0.20903	872910	1905200	3758600	7946600
KNH48633	KNH48633	ketol-acid reductoisomerase	VC_0162	1	36	K	RFMAREEFATEADYLKGKKVVIVGCGAQGLN	3.84e-15	225.93	2	0.78211	593280	0	1452600	1756300
KNH48633	KNH48633	ketol-acid reductoisomerase	VC_0162	1	439	K	FANVAVPLLREKFMPKVGTDVIGKGLGVVSN	0.00209984	82.417	2	0.20623	1092500	943390	4154200	3464300
KNH48633	KNH48633	ketol-acid reductoisomerase	VC_0162	1	485	K	NHPVEYIGEELRGYMKDMKRIAVGD______	3.76e-09	126.02	4	-0.16686	803490	391140	1058800	777240
KNH48633	KNH48633	ketol-acid reductoisomerase	VC_0162	1	284	K	GITHMMDRLSNPAKIKAFELSEELKDLMRPL	2.11e-05	148.28	2	0.066604	469110	554830	1489500	1571300
KNH48633	KNH48633	ketol-acid reductoisomerase	VC_0162	1	80	K	YALRQAAIDEQRQSFKNAKNNGFNVGSYEQL	0.00131186	115.69	2	-0.0086882	2778000	0	0	0
KNH48637	KNH48637	ATPase YjeE	VC_0343	1	9	K	_______MNSKIFSLKDEQATIELGRALALI	1.25e-16	197.3	2	-0.10335	0	0	560810	1320600
KNH48637	KNH48637	ATPase YjeE	VC_0343	1	4	K	____________MNSKIFSLKDEQATIELGR	0.00027693	142.98	2	1.3278	0	0	1102400	1550500
KNH48639	KNH48639	DNA mismatch repair protein mutL	VC_0345	1	210	K	IVRQYRAATTLPQQEKRLAAVCGNPFVQHML	2.91e-06	148.69	2	0.36128	0	0	580190	681900
KNH48639	KNH48639	DNA mismatch repair protein mutL	VC_0345	1	469	K	IVSSIEAVKANIAIEKLGKAIQVVAGQYLLM	0.00728806	70.808	2	-2.8864	0	110120	352340	0
KNH48641	KNH48641	RNA-binding protein hfq	VC_0347	1	84	K	SHHSGDRPASDRPAEKSEE____________	0.00709017	84.507	2	0.28201	145140	0	0	0
KNH48643	KNH48643	Bacterial membrane protein HflK	VC_0349	1	355	K	NLLYLPIDKLAGQDNKTAQPRPNKSSSAYDQ	0.00670412	59.607	3	-0.41812	0	0	0	141230
KNH48643	KNH48643	Bacterial membrane protein HflK	VC_0349	1	52	K	DLDEVFNKLSQKLGGKFGGKGGKGPSFSGGG	0.00224785	95.352	2	-0.28878	970070	0	2770600	4062700
KNH48643	KNH48643	Bacterial membrane protein HflK	VC_0349	1	48	K	QGPPDLDEVFNKLSQKLGGKFGGKGGKGPSF	0.0146125	73.665	2	0.6451	73194	0	0	0
KNH48644	KNH48644	HflC protein	VC_0350	1	296	K	DPEFFSFLRSLRAYEKSFNSKNDILVLDPNS	0.000152716	145.9	2	-0.069022	0	0	327030	591470
KNH48644	KNH48644	HflC protein	VC_0350	1	279	K	GTADAEAAKIYSDAYKKDPEFFSFLRSLRAY	0.0271576	62.546	2	1.0008	0	0	300590	357280
KNH48649	KNH48649	MukF protein, predicted transcriptional regulator, contains PAS and DNA-binding HTH domains	VC_0355	1	28	K	LEMESVHVKPFTEHDKVILRSYEAVVDGIAS	0.0341045	41.689	3	-0.92908	0	0	0	800660
KNH48654	KNH48654	30S ribosomal protein S7	VC_0360	1	19	K	RRVIGQRKILPDPKFKSELLAKFVNILMVDG	0.00202579	88.37	2	0.76068	878150	785930	1169900	0
KNH48654	KNH48654	30S ribosomal protein S7	VC_0360	1	53	K	TAEKIVYTALDTMAEKSGKDHLAVFEEALEN	1.25e-16	234.87	2	-0.59065	2006900	1783000	2772800	3537000
KNH48654	KNH48654	30S ribosomal protein S7	VC_0360	1	114	K	LAMRWLVEAARKRGEKSMAARLAAEMLDAAE	0.00191619	104.01	2	0.01752	471990	0	689830	0
KNH48654	KNH48654	30S ribosomal protein S7	VC_0360	1	131	K	MAARLAAEMLDAAENKGSAVKKREDVHRMAE	2.51e-17	185.59	2	0.28409	0	0	252310	0
KNH48654	KNH48654	30S ribosomal protein S7	VC_0360	1	149	K	AVKKREDVHRMAEANKAFAHYRW________	1.04e-19	250.12	3	-0.27247	4775600	4052600	10500000	7826700
KNH48655	KNH48655	elongation factor G 1	VC_0361	1	428	K	VIQIAVEPRSKADQEKMGIALGKLAAEDPSF	5.73e-09	146.58	2	-0.010879	0	179260	999660	0
KNH48655	KNH48655	elongation factor G 1	VC_0361	1	373	K	FGRIVQMHANKRDEIKEIRAGDIAAAIGLKD	5.02e-06	179.51	2	0.10383	954190	866340	2797800	3070200
KNH48655	KNH48655	elongation factor G 1	VC_0361	1	483	K	VDRMKREFGVDCNVGKPQVAYRETIRGKSEV	5.56e-22	245.15	3	-0.9177	0	0	594730	977640
KNH48655	KNH48655	elongation factor G 1	VC_0361	1	501	K	VAYRETIRGKSEVEGKFVRQSGGRGQYGHVW	1.12e-05	155.75	2	-0.30052	2267300	1414700	5658300	12800000
KNH48655	KNH48655	elongation factor G 1	VC_0361	1	187	K	NIGAEEEFKGVIDLIKMKAINWNEADQGMSF	0.00293731	85.676	2	0.065221	0	0	0	410680
KNH48655	KNH48655	elongation factor G 1	VC_0361	1	596	K	DSSEMAFKIAGSMAFKKGALEAQPVLLEPLM	0.000771312	116.37	2	0.27761	1899300	1494500	5271200	0
KNH48655	KNH48655	elongation factor G 1	VC_0361	1	368	K	QKKERFGRIVQMHANKRDEIKEIRAGDIAAA	0.000272677	119.41	3	0.19491	0	0	122520	97369
KNH48655	KNH48655	elongation factor G 1	VC_0361	1	143	K	RQADKYGVPRMVFVNKMDRAGADFLRVVGQI	0.00019045	119.86	2	-0.43694	4947900	1138700	2980600	4898700
KNH48655	KNH48655	elongation factor G 1	VC_0361	1	132	K	SGVEPQSETVWRQADKYGVPRMVFVNKMDRA	0.000276566	103.42	2	0.24501	0	0	344500	716290
KNH48655	KNH48655	elongation factor G 1	VC_0361	1	159	K	MDRAGADFLRVVGQIKHRLGANPVPIQLNIG	6.96e-05	158.38	2	0.040732	919670	1210200	4406300	2761200
KNH48659	KNH48659	30S ribosomal protein S6	VC_0366	1	104	K	IMRTKAAITEPSIMLKAREERVKRDEMKFDA	4.54e-10	172.88	2	-0.9873	4065600	1241900	1225300	2025900
KNH48659	KNH48659	30S ribosomal protein S6	VC_0366	1	53	K	RLEDWGRRQLAYPINKLHKAHYVLMNVEADQ	9.56e-05	122.18	3	0.92443	726890	759170	1043300	1887000
KNH48659	KNH48659	30S ribosomal protein S6	VC_0366	1	35	K	GMIERYTGSITEAGGKIHRLEDWGRRQLAYP	2.58e-06	99.844	3	-1.0403	1684300	0	2133000	2274400
KNH48661	KNH48661	30S ribosomal protein S18	VC_0368	1	30	K	AEGVQEIDYKDVATLKNYITEAGKIVPSRIT	1.14e-12	202.18	3	-0.70855	5869700	3811700	7894500	17900000
KNH48661	KNH48661	30S ribosomal protein S18	VC_0368	1	50	K	EAGKIVPSRITGTSAKYQRQLARAIKRARYL	3.39e-08	186.3	2	0.05875	1588200	1026300	4371100	6861200
KNH48661	KNH48661	30S ribosomal protein S18	VC_0368	1	73	K	AIKRARYLALLPYTDKHQ_____________	4.74e-08	136.63	2	0.19772	2561500	1751600	2391700	3263800
KNH48662	KNH48662	50S ribosomal protein L9	VC_0369	1	89	K	ALEAVVIASKAGDEGKLFGSIGTRDIADAIT	4.65e-16	218.02	2	0.39599	2098500	1428100	2746300	4468200
KNH48662	KNH48662	50S ribosomal protein L9	VC_0369	1	35	K	NVKSGYARNFLIPQGKAVMATKANVAMFESR	0.000586342	91.123	2	-0.86502	0	233210	550490	0
KNH48662	KNH48662	50S ribosomal protein L9	VC_0369	1	112	K	RDIADAITAAGVKVSKSEVRLPEGALRNVGA	0.000117789	152.39	2	0.057481	1894500	1615200	2788200	1790700
KNH48664	KNH48664	replicative DNA helicase	VC_0371	1	392	K	VALSQLNRSLEQRADKRPVNSDLRESGSIEQ	0.0140071	63.966	2	0.065239	0	0	722050	0
KNH48667	KNH48667	glucose-6-phosphate isomerase	VC_0374	1	239	K	RDWFLKAAGDEAHVAKHFAALSTNGKAVAEF	1.27e-07	123.19	4	-0.57722	1053500	1436300	4140400	5409100
KNH48667	KNH48667	glucose-6-phosphate isomerase	VC_0374	1	229	K	QETMTNAHTARDWFLKAAGDEAHVAKHFAAL	1.06e-06	176.89	2	-1.8794	1185400	677060	2370800	3733800
KNH48667	KNH48667	glucose-6-phosphate isomerase	VC_0374	1	41	K	MDLKALFAQDSERFAKYSARFGQDILVDYSK	0.000696808	126.2	2	0.1123	0	0	2981200	4552400
KNH48667	KNH48667	glucose-6-phosphate isomerase	VC_0374	1	129	K	GEDVMPAVNAVLAKMKAFSERVIGGEWKGFT	8.82e-05	153.73	2	0.87445	466180	0	1619100	1089800
KNH48667	KNH48667	glucose-6-phosphate isomerase	VC_0374	1	3	K	_____________MLKNINPTQTQAWKALTA	2.64e-21	259.18	3	0.2397	0	0	15300000	23400000
KNH48667	KNH48667	glucose-6-phosphate isomerase	VC_0374	1	447	K	LAFGKSAQAVQAELEKAGKSAAEIAALVPFK	2.36e-10	206.74	2	-0.49404	3397200	2625700	10300000	14700000
KNH48667	KNH48667	glucose-6-phosphate isomerase	VC_0374	1	476	K	FKVFEGNRPTNSILVKQITPRTLGNLIAMYE	4.08e-14	169.43	3	0.13116	1530700	1658500	4271700	4005500
KNH48669	KNH48669	chemotaxis protein CheX	VC_0377	1	26	K	ASLMNVLKTMASLELKPQKPRIKKDEIARGD	1.89e-15	231.38	2	0.28	0	575330	1345000	3132600
KNH48669	KNH48669	chemotaxis protein CheX	VC_0377	0.999992	29	K	MNVLKTMASLELKPQKPRIKKDEIARGDVSG	6.18e-10	178.84	3	-0.52581	8555600	0	0	0
KNH48670	KNH48670	zinc uptake regulation protein ZUR	VC_0378	1	55	K	AYELLEDLKKSEPQAKPPTVYRALDFLLEQG	6e-05	92.611	2	-0.32547	0	0	239900	243240
KNH48675	KNH48675	sulfite reductase flavoprotein alpha-component	VC_0384	1	540	K	VLNRLDVAFSRDQHEKVYVQHRLLEQAELVW	1.89e-06	144.7	3	-0.058527	7683700	13500000	3056500	3126300
KNH48675	KNH48675	sulfite reductase flavoprotein alpha-component	VC_0384	1	117	K	QAAGIQAQLFDASDYKGKDLAKETHVIFVAS	2.95e-16	234.36	3	0.58366	456760	622580	830750	0
KNH48675	KNH48675	sulfite reductase flavoprotein alpha-component	VC_0384	1	497	K	FRSFIQERENRGAAGKNWLLFGDRTFTQDFL	0.00136259	91.937	2	0.20317	285350	0	0	0
KNH48675	KNH48675	sulfite reductase flavoprotein alpha-component	VC_0384	1	363	K	AELAQSEKLTSLAQDKEALREYATRTQVIDV	2.97e-14	217.66	3	-0.051671	4614400	2754600	4238100	6718800
KNH48675	KNH48675	sulfite reductase flavoprotein alpha-component	VC_0384	1	575	K	EGAYFYVCGDASRMAKDVHQALITVVEQQGG	0.00643683	62.739	3	-1.9898	0	0	627510	0
KNH48675	KNH48675	sulfite reductase flavoprotein alpha-component	VC_0384	1	522	K	FTQDFLYQVEWQKYLKSGVLNRLDVAFSRDQ	0.0025026	89.047	2	-0.45551	626190	661400	0	0
KNH48676	KNH48676	sulfite reductase hemoprotein beta-component	VC_0385	1	475	K	FVTEVEGILAKHALPKEENIILRVTGCPNGC	1.57e-06	105.25	3	-0.4803	542080	0	0	0
KNH48676	KNH48676	sulfite reductase hemoprotein beta-component	VC_0385	1	389	K	DFPGKPLKTGVAEIAKVHQGDFRMTANQNLI	0.0042759	71.879	3	-0.50571	0	239280	0	0
KNH48677	KNH48677	phosphoadenosine phosphosulfate reductase	VC_0386	1	198	K	LPVIDWTNKEVHYYLKDNDLPYHPLWEQGYL	2.19e-46	242.9	5	0.4009	0	0	2568700	0
KNH48677	KNH48677	phosphoadenosine phosphosulfate reductase	VC_0386	1	17	K	PNRTVPTLEELLTLNKVQQTLRLTEVNQHLE	0.00511134	67.153	3	-0.63152	0	0	0	23100000
KNH48677	KNH48677	phosphoadenosine phosphosulfate reductase	VC_0386	1	139	K	WEQGVEGIERYNQINKVEPMRRALDELNIGT	4.64e-10	191.4	2	0.089613	830560	1270200	2239700	3035000
KNH48679	KNH48679	transcription antitermination protein nusG	VC_0323	1	125	K	AILNRLEKASEAPRPKTMFEAGEVVRVNDGP	1.49e-26	219.66	3	-0.24766	4274200	4121700	2615100	5075600
KNH48679	KNH48679	transcription antitermination protein nusG	VC_0323	1	106	K	GFIGGTSDRPAPITDKEADAILNRLEKASEA	4.72e-32	215.51	3	-0.2649	7198600	6378300	17600000	18700000
KNH48680	KNH48680	50S ribosomal protein L11	VC_0324	1	126	K	ATKAADMTGADIEAMKRSIAGTARSMGLVVE	9.81e-22	257.92	2	-0.14718	852150	0	0	0
KNH48680	KNH48680	50S ribosomal protein L11	VC_0324	1	87	K	KTPPASVLLKKAAGIKSGSARPNTAKVGTIT	0.016884	72.731	2	-0.40442	0	0	43540	0
KNH48680	KNH48680	50S ribosomal protein L11	VC_0324	1	81	K	SFTFETKTPPASVLLKKAAGIKSGSARPNTA	0.00022401	94.692	2	-0.36567	1254400	1330100	1705900	1705500
KNH48681	KNH48681	50S ribosomal protein L1	VC_0325	1	154	K	NPKVGTVTPNVAEAVKNAKAGQVRYRNDKNG	1.51e-13	195.72	2	0.23041	1465000	1263900	1640700	1329900
KNH48681	KNH48681	50S ribosomal protein L1	VC_0325	1	167	K	AVKNAKAGQVRYRNDKNGIIHTTIGKVTFEA	8.91e-11	153.26	4	-0.059906	0	827330	1420100	1102000
KNH48682	KNH48682	LSU ribosomal protein L10p	VC_0326	1	8	K	________MALNLQDKKAIVAEVNEAASGAL	0.00133187	109.11	2	-0.59265	137560	0	0	276120
KNH48682	KNH48682	LSU ribosomal protein L10p	VC_0326	1	101	K	NEHPGAAARLFKDFAKENKAFEIKAAAFEGV	0.000670147	148.04	2	0.053313	7560600	4147100	7222800	12000000
KNH48682	KNH48682	LSU ribosomal protein L10p	VC_0326	1	104	K	PGAAARLFKDFAKENKAFEIKAAAFEGVLTD	0.000803561	120.15	2	-0.011688	13700000	12800000	17900000	20500000
KNH48682	KNH48682	LSU ribosomal protein L10p	VC_0326	1	97	K	IGFSNEHPGAAARLFKDFAKENKAFEIKAAA	0.00369437	91.318	2	0.3161	11600000	7339000	11000000	20300000
KNH48682	KNH48682	LSU ribosomal protein L10p	VC_0326	1	141	K	LPTYDEAIARLMMCMKEASAGKLVRTIAAVR	1.76e-06	137.01	2	-0.46967	538060	275690	0	0
KNH48683	KNH48683	ribosomal protein L7/L12	VC_0327	1	101	K	ALVDGAPASVKEAVSKEEAEALKKELEEAGA	6.03e-11	199.19	2	-0.42112	1721600	1296300	3477100	2530200
KNH48683	KNH48683	ribosomal protein L7/L12	VC_0327	1	85	K	IKAVRGATGLGLKEAKALVDGAPASVKEAVS	1.22e-06	121.56	2	-0.63429	0	0	331860	0
KNH48683	KNH48683	ribosomal protein L7/L12	VC_0327	1	108	K	ASVKEAVSKEEAEALKKELEEAGATVEVK__	3.23e-11	188.27	2	-0.08357	3292400	2447600	5337900	4249500
KNH48683	KNH48683	ribosomal protein L7/L12	VC_0327	1	82	K	VAVIKAVRGATGLGLKEAKALVDGAPASVKE	2.75e-05	136.49	2	-0.29531	2401300	2170100	6723700	4932300
KNH48683	KNH48683	ribosomal protein L7/L12	VC_0327	1	71	K	NVILAAAGANKVAVIKAVRGATGLGLKEAKA	8.2e-07	185.22	2	-0.068541	23800000	23500000	22800000	17700000
KNH48684	KNH48684	DNA-directed RNA polymerase	VC_0328	1	909	K	QLTPEEKLLRAIFGEKASDVKDTSLRVPNSV	2.67e-05	141.1	2	0.26073	1269100	920210	2726100	3698100
KNH48684	KNH48684	DNA-directed RNA polymerase	VC_0328	1	914	K	EKLLRAIFGEKASDVKDTSLRVPNSVAGTVI	2.08e-13	237.92	2	0.055137	12400000	5858300	15700000	30900000
KNH48684	KNH48684	DNA-directed RNA polymerase	VC_0328	1	954	K	VEKDKRALEIEQMQLKEAKKDLTEEFQILEG	6.86e-14	187.78	3	-1.0471	1555400	1428100	4035900	4618700
KNH48684	KNH48684	DNA-directed RNA polymerase	VC_0328	1	115	K	LRLVIFDKDAPAGTVKDIKEQEVYMGEIPLM	0.000554371	87.667	2	1.5619	900260	544490	1152400	1809900
KNH48684	KNH48684	DNA-directed RNA polymerase	VC_0328	1	1147	K	IKEQQELAKLREFLQKVYDLGDTRQRVDISE	1.11e-25	261.02	2	0.85024	0	196210	527410	1272900
KNH48684	KNH48684	DNA-directed RNA polymerase	VC_0328	1	900	K	GKVTPKGETQLTPEEKLLRAIFGEKASDVKD	3.27e-12	202.03	2	0.66103	1701900	1077800	1516900	2621200
KNH48684	KNH48684	DNA-directed RNA polymerase	VC_0328	1	1133	K	GLAAKGIGDKINQMIKEQQELAKLREFLQKV	1.01e-21	263.11	2	0.14678	1018600	892920	1834300	2077300
KNH48684	KNH48684	DNA-directed RNA polymerase	VC_0328	1	94	K	VFDVKECQIRGVTYSKPLRVKLRLVIFDKDA	3.12e-05	164.53	2	-0.69702	2130500	1982400	3954600	5544000
KNH48684	KNH48684	DNA-directed RNA polymerase	VC_0328	1	1346	K	SLGINIEARRRIINPKVSPQGEAYRFR____	1.33e-10	172.21	2	-0.0087927	255220	168640	175590	278520
KNH48684	KNH48684	DNA-directed RNA polymerase	VC_0328	1	1065	K	VKVYLAVKRRIQPGDKMAGRHGNKGVISKIN	0.00028941	90.709	2	-0.63123	0	140590	168320	0
KNH48684	KNH48684	DNA-directed RNA polymerase	VC_0328	1	1048	K	RRKITQGDDLAPGVLKIVKVYLAVKRRIQPG	0.000262189	125.84	2	0.8665	651580	0	0	0
KNH48684	KNH48684	DNA-directed RNA polymerase	VC_0328	1	83	K	LQYVSYRLGEPVFDVKECQIRGVTYSKPLRV	1.57e-12	195.8	2	0.040481	400230	0	0	625500
KNH48684	KNH48684	DNA-directed RNA polymerase	VC_0328	1	1241	K	VGYMYMLKLNHLVDDKMHARSTGSYSLVTQQ	1.98e-08	170.4	2	-0.16779	2302600	7180900	7174600	7625900
KNH48684	KNH48684	DNA-directed RNA polymerase	VC_0328	1	107	K	YSKPLRVKLRLVIFDKDAPAGTVKDIKEQEV	2.13e-09	143	2	-0.67939	3841800	1734300	4062600	9247000
KNH48684	KNH48684	DNA-directed RNA polymerase	VC_0328	1	8	K	________MVYSYTEKKRIRKDFGTRPQVLD	0.000435656	99.442	2	0.44775	0	70379	0	0
KNH48684	KNH48684	DNA-directed RNA polymerase	VC_0328	1	1305	K	LTVKSDDVNGRTKMYKNIVDGNHAMEPGMPE	8.32e-06	76.807	3	-0.45106	0	0	735040	944680
KNH48684	KNH48684	DNA-directed RNA polymerase	VC_0328	1	1261	K	STGSYSLVTQQPLGGKAQFGGQRFGEMEVWA	2.63e-29	211.51	2	-0.14416	462640	371850	1338400	0
KNH48684	KNH48684	DNA-directed RNA polymerase	VC_0328	1	988	K	ARVRSVLLAGGYTEAKLGSIERKKWLEQTLE	6.69e-20	184.32	2	0.075993	0	0	757860	811630
KNH48684	KNH48684	DNA-directed RNA polymerase	VC_0328	1	169	K	GVFFDSDKGKTHSSGKVLYNARIIPYRGSWL	0.00209322	76.522	3	-0.43595	0	0	141720	0
KNH48684	KNH48684	DNA-directed RNA polymerase	VC_0328	1	265	K	TATFDIEADGKVYVEKGRRVTARHIRQLEKD	0.000547417	132.96	2	0.25009	0	0	1073200	0
KNH48685	KNH48685	DNA-directed RNA polymerase	VC_0329	1	325	K	GRRGRAITGSNKRPLKSLADMIKGKQGRFRQ	1.55e-05	111.94	3	-0.3668	1404200	1049700	3075300	2332200
KNH48685	KNH48685	DNA-directed RNA polymerase	VC_0329	1	13	K	___MKDLLNFLKAQHKTEEFDAIKIGLASPD	1.71e-10	184.55	2	0.25324	518870	741370	1388200	1179400
KNH48685	KNH48685	DNA-directed RNA polymerase	VC_0329	1	9	K	_______MKDLLNFLKAQHKTEEFDAIKIGL	2.32e-05	105.4	3	-0.018984	0	1172300	860040	1584900
KNH48685	KNH48685	DNA-directed RNA polymerase	VC_0329	1	1191	K	IITRDSGDTYEEMIPKHRQLNVFEGERIERG	4.43e-48	333.67	2	-0.88148	9745800	7003700	11400000	15300000
KNH48685	KNH48685	DNA-directed RNA polymerase	VC_0329	1	395	K	FIYSKLETRGLATTIKAAKKMVEREEAVVWD	3.21e-06	160.11	2	0.70701	561980	357060	613220	0
KNH48685	KNH48685	DNA-directed RNA polymerase	VC_0329	1	595	K	WQIVPKGLPYSLVNQKLGKKQISNLLNEAYR	0.000223905	123.01	2	-0.71213	1397600	1059800	666080	0
KNH48685	KNH48685	DNA-directed RNA polymerase	VC_0329	1	562	K	RVKVRITETIKHENGKLTTETKMIDTTVGRA	1.17e-06	159.94	3	0.14922	388070	385120	777420	390880
KNH48685	KNH48685	DNA-directed RNA polymerase	VC_0329	1	568	K	TETIKHENGKLTTETKMIDTTVGRAMLWQIV	2.36e-10	206.74	2	-0.11571	0	265380	605420	538930
KNH48685	KNH48685	DNA-directed RNA polymerase	VC_0329	1	66	K	PERDGLFCARIFGPVKDYECLCGKYKRLKHR	3.94e-07	122.51	2	-0.93589	449450	327060	0	0
KNH48685	KNH48685	DNA-directed RNA polymerase	VC_0329	1	1132	K	VGDTLARIPQKSGGNKDITGGLPRVADLFEA	8.42e-09	144.1	2	0.12709	228610	150700	260920	267930
KNH48685	KNH48685	DNA-directed RNA polymerase	VC_0329	1	557	K	AELHARVKVRITETIKHENGKLTTETKMIDT	3.54e-07	184.71	3	-0.28477	683570	758680	1241100	1018700
KNH48685	KNH48685	DNA-directed RNA polymerase	VC_0329	1	371	K	TVGPYLRLHQCGLPKKMALELFKPFIYSKLE	0.00127491	113.18	2	-0.96502	269870	0	462290	312860
KNH48685	KNH48685	DNA-directed RNA polymerase	VC_0329	1	964	K	SIQAKNNGSVKLHNAKFVTNKDGKLVITSRA	0.000600847	102.06	2	1.2575	288570	441140	925990	0
KNH48685	KNH48685	DNA-directed RNA polymerase	VC_0329	1	1246	K	YIANEVQEVYRLQGVKINDKHIETIVRQMLR	0.000293997	100.09	2	-0.32831	0	237350	0	0
KNH48685	KNH48685	DNA-directed RNA polymerase	VC_0329	1	959	K	AAAENSIQAKNNGSVKLHNAKFVTNKDGKLV	0.000347339	103.31	3	0.26303	93614	92898	195100	102150
KNH48685	KNH48685	DNA-directed RNA polymerase	VC_0329	1	867	K	GTDEVLIPRNTLLDEKWCKVINDNSVDQIKV	1.68e-06	180.09	2	-1.037	361780	0	493200	1458100
KNH48685	KNH48685	DNA-directed RNA polymerase	VC_0329	1	870	K	EVLIPRNTLLDEKWCKVINDNSVDQIKVRSV	2e-21	240.37	2	-0.53081	796910	821900	1800400	2512000
KNH48685	KNH48685	DNA-directed RNA polymerase	VC_0329	1	384	K	PKKMALELFKPFIYSKLETRGLATTIKAAKK	5.14e-06	150.17	2	1.1116	7633500	4817800	12200000	21100000
KNH48685	KNH48685	DNA-directed RNA polymerase	VC_0329	1	332	K	TGSNKRPLKSLADMIKGKQGRFRQNLLGKRV	0.00177487	94.692	2	-0.76561	278290	0	0	367120
KNH48685	KNH48685	DNA-directed RNA polymerase	VC_0329	0.914803	39	K	LASPDMIRSWSFGEVKKPETINYRTFKPERD	0.000870739	95.264	3	0.54322	0	502550	954340	940800
KNH48685	KNH48685	DNA-directed RNA polymerase	VC_0329	1	953	K	GGAASTAAAENSIQAKNNGSVKLHNAKFVTN	7.23e-42	249.85	3	-0.032326	528740	1068400	2058100	3040900
KNH48685	KNH48685	DNA-directed RNA polymerase	VC_0329	1	881	K	EKWCKVINDNSVDQIKVRSVVTCDSDFGCCA	1.04e-15	239.48	2	-0.53718	1077200	635640	802730	0
KNH48685	KNH48685	DNA-directed RNA polymerase	VC_0329	1	850	K	LTELALGRVVSEDILKPGTDEVLIPRNTLLD	1.75e-09	145.71	3	0.26162	318410	0	357850	360170
KNH48688	KNH48688	uroporphyrinogen decarboxylase	VC_0332	1	5	K	___________MTELKNDRYLRALLKQPVDY	0.000620338	113.91	2	-0.59808	0	0	205720	0
KNH48690	KNH48690	acetyltransferase	VC_0334	1	276	K	DEQHYTLSLRAPLSDKRGAGALCAQFPSGGG	0.00142377	121.29	2	0.57145	542060	435200	0	0
KNH48692	KNH48692	2,3-bisphosphoglycerate-independent phosphoglycerate mutase	VC_0336	1	324	K	ASLENTYGEWLSKAGKTQLRISETEKYAHVT	0.00136704	114.78	2	-0.088437	50611	0	0	35775
KNH48692	KNH48692	2,3-bisphosphoglycerate-independent phosphoglycerate mutase	VC_0336	1	96	K	TRITKAIMDGEFQHNKVLVAAIDKAVAAGKA	8.37e-21	205.24	2	0.73437	950860	1055100	9212200	5628800
KNH48692	KNH48692	2,3-bisphosphoglycerate-independent phosphoglycerate mutase	VC_0336	1	104	K	DGEFQHNKVLVAAIDKAVAAGKAVHLMGLMS	1.61e-06	131.17	2	0.019375	0	0	878930	670140
KNH48692	KNH48692	2,3-bisphosphoglycerate-independent phosphoglycerate mutase	VC_0336	1	236	K	ALQAAYAREENDEFVKATEIRAAGQESAAMQ	1.87e-15	229	2	-0.11891	0	0	340790	571820
KNH48692	KNH48692	2,3-bisphosphoglycerate-independent phosphoglycerate mutase	VC_0336	1	380	K	TYDLQPEMSSKELTDKLVAAIKSGKYDAIIC	4.11e-12	232.72	2	0.24142	1672500	0	4451200	4188500
KNH48692	KNH48692	2,3-bisphosphoglycerate-independent phosphoglycerate mutase	VC_0336	1	386	K	EMSSKELTDKLVAAIKSGKYDAIICNYPNGD	0.0250372	70.816	2	0.9665	0	0	348300	272980
KNH48692	KNH48692	2,3-bisphosphoglycerate-independent phosphoglycerate mutase	VC_0336	1	174	K	RSAEASLKRFQDLFAKLGKGRIASIVGRYYA	6.69e-12	221.57	2	0.26631	1363500	0	2192500	3362800
KNH48692	KNH48692	2,3-bisphosphoglycerate-independent phosphoglycerate mutase	VC_0336	1	85	K	IGAGRIVYQDLTRITKAIMDGEFQHNKVLVA	1.76e-11	180.97	2	-0.36732	2847300	2432800	5709300	4943300
KNH48692	KNH48692	2,3-bisphosphoglycerate-independent phosphoglycerate mutase	VC_0336	1	389	K	SKELTDKLVAAIKSGKYDAIICNYPNGDMVG	7.06e-14	138.34	3	-0.18198	0	0	2638800	5009400
KNH48692	KNH48692	2,3-bisphosphoglycerate-independent phosphoglycerate mutase	VC_0336	1	166	K	LDGRDTPPRSAEASLKRFQDLFAKLGKGRIA	1.83e-05	178.08	2	-0.16691	0	0	1839400	1318300
KNH48697	KNH48697	oligoribonuclease	VC_0341	1	154	K	ELTRRWQPEVLKEFSKTGSHLALDDIRESIA	4.34e-14	173.19	3	1.0891	0	647770	0	2393200
KNH48697	KNH48697	oligoribonuclease	VC_0341	1	118	K	PICGNSIGQDRRFLYKHMPRLEAYFHYRYID	0.0309236	47.657	3	-0.42494	1404400	369740	0	0
KNH48697	KNH48697	oligoribonuclease	VC_0341	1	150	K	STIKELTRRWQPEVLKEFSKTGSHLALDDIR	0.00062334	70.808	2	0.049095	0	0	749500	1431800
KNH48697	KNH48697	oligoribonuclease	VC_0341	1	138	K	LEAYFHYRYIDVSTIKELTRRWQPEVLKEFS	4.7e-15	224.82	3	0.30809	1141900	0	1252800	2195300
KNH48699	KNH48699	methionine synthase	VC_0390	1	330	K	TPEHIAAIAKAVEGVKPRALPDLKVECRLSG	8.13e-05	154.35	2	0.18657	444410	337480	1061100	1372500
KNH48699	KNH48699	methionine synthase	VC_0390	1	1108	K	VADRLAEAFAEYLHEKVRKEIWGYASDENLS	0.011157	63.727	3	0.23602	0	0	838270	701360
KNH48699	KNH48699	methionine synthase	VC_0390	1	988	K	EEAKRLFHDANALLDKVEREGLLKASGMCAL	0.000457991	108.71	3	0.71146	702610	0	1608500	1895100
KNH48699	KNH48699	methionine synthase	VC_0390	1	1037	K	TQVAHVLYNLRQQTEKPKGANYCLSDYVAPK	0.041166	46.426	2	-0.58955	0	0	0	80218
KNH48700	KNH48700	aspartokinase	VC_0391	1	161	K	VLRTDDHYGRAEPQLKEIAQLAKEKLVPLCE	0.000137525	100.02	2	0.40944	1281900	853420	2486300	2631600
KNH48700	KNH48700	aspartokinase	VC_0391	1	285	K	RHGIPVFVGSSKEPEKGGTWIRKQVESAPLY	0.00371872	66.267	3	-2.4943	0	0	742920	1779800
KNH48700	KNH48700	aspartokinase	VC_0391	1	445	K	LLHESVSKQAVQKLHKELFEQE_________	0.000353527	133.99	2	0.47566	1947900	970050	2270400	3423500
KNH48700	KNH48700	aspartokinase	VC_0391	1	442	K	LCFLLHESVSKQAVQKLHKELFEQE______	0.00479325	79.469	2	0.12446	0	95918	158930	0
KNH48701	KNH48701	serine-pyruvate aminotransferase/L-alanine:glyoxylate aminotransferase	VC_0392	1	285	K	EGLEHAWQRHRLMHEKLKQGLEQLGFQFVVA	0.0020089	104.21	2	-0.051411	0	69541	288010	0
KNH48706	KNH48706	single-stranded DNA-binding protein	VC_0397	1	52	K	TSETWRDKATGEQKEKTEWHRVTLYGKLAEV	0.00209932	102.72	2	0.62606	0	188000	0	403800
KNH48706	KNH48706	single-stranded DNA-binding protein	VC_0397	1	88	K	RKGSQVYIEGQLQTRKWQDQSGQDRYSTEVV	1.65e-05	138.25	2	-0.011342	158060	163900	233030	305310
KNH48708	KNH48708	MSHA biogenesis protein MshI	VC_0399	1	130	K	HPLPGSGKVQAYVISKRTILELQSMAVSAGL	0.00400401	87.258	2	0.13662	0	0	480560	497530
KNH48714	KNH48714	MSHA biogenesis protein MshE	VC_0405	1	529	K	PMMDCLRANDAVAFSKAARSNTDYKPLLASA	7.53e-11	198.93	2	0.52752	200770	0	0	0
KNH48714	KNH48714	MSHA biogenesis protein MshE	VC_0405	1	484	K	RRQWLVTRFPNQAAAKFTRGRGCQNCNLTGY	1.21e-06	159.11	2	-0.050181	655750	429060	1378800	1609800
KNH48724	KNH48724	rod shape-determining protein MreB	VC_0415	1	105	K	MLQHFIRQVHDNSVLKPSPRVLVCVPCGSTQ	2.27e-09	138.22	2	2.202	622840	733650	2187000	2451400
KNH48727	KNH48727	septum formation protein Maf	VC_0418	1	84	K	IGSDTIVVKDQQVLEKPRDFADAKRMLLKLS	0.000120536	135.79	3	-0.49059	0	0	0	945430
KNH48728	KNH48728	ribonuclease G and E	VC_0419	1	43	K	HIEREAKRGIVGNIYKGKVSRVLPGMQAAFV	0.000215558	96.034	2	1.2193	0	147150	333650	427330
KNH48728	KNH48728	ribonuclease G and E	VC_0419	1	195	K	KELTQDAAFLKRLWSKVIERRSKYKNRSMLY	0.0117348	83.883	2	0.090887	0	0	611340	582660
KNH48730	KNH48730	beta-ureidopropionase	VC_0421	1	23	K	QMTSGPEISRNLTYLKQEVAKLAQQGAQWIV	2.21e-05	147.62	2	-0.29527	518620	464500	1286800	1991200
KNH48731	KNH48731	TldD protein probably a protease	VC_0422	1	112	K	RGIAQQGQNLTVQAFKRAQHPAFYGAHNPLE	3.09e-33	283.44	2	-0.5816	0	0	0	736010
KNH48731	KNH48731	TldD protein probably a protease	VC_0422	1	284	K	LEGDFNRKGSSVFAGKVGKKVTSDLCTIVDD	0.000199778	117.01	2	0.27873	416310	324070	753140	1212000
KNH48732	KNH48732	arginine deiminase	VC_0423	1	264	K	FKHGQASKVIAINLPKHRSCMHLDTVMTHMD	8.34e-06	138.83	2	0.46669	0	0	1361900	1407700
KNH48732	KNH48732	arginine deiminase	VC_0423	1	375	K	VIGYERNVYTNEKYDKAGIKVLTIPGNELGR	0.0357725	50.632	2	0.47231	0	2419100	0	0
KNH48736	KNH48736	universal stress protein family 3	VC_0428	1	70	K	KDAAAQMKNDVRAQLKAFAEKHIAEEVVYKL	0.000596008	109.44	2	1.7195	362270	358320	1385800	1593300
KNH48736	KNH48736	universal stress protein family 3	VC_0428	1	62	K	SMVATYFPKDAAAQMKNDVRAQLKAFAEKHI	5.26e-07	172.27	2	-0.64976	0	0	568160	536260
KNH48736	KNH48736	universal stress protein family 3	VC_0428	1	120	K	ADLIVMPSHKRSRIDKVMLGSVASKVVENSP	0.025273	59.225	2	0.67141	0	0	173440	218130
KNH48736	KNH48736	universal stress protein family 3	VC_0428	1	91	K	HIAEEVVYKLHIAEGKPYATILDYAERLGAD	3.23e-09	187.56	3	0.29482	597580	305750	1208500	1877000
KNH48738	KNH48738	TRAP transporter solute receptor TAXI family protein	VC_0430	1	135	K	PFNIIARADSGIENVKDLAGKRVNIGNPGSG	0.0283366	49.28	2	-0.081927	2826700	0	0	0
KNH48738	KNH48738	TRAP transporter solute receptor TAXI family protein	VC_0430	0.999962	313	K	MVTAGNSIPLHPGAVKYYKEAGLIK______	0.0166437	45.237	4	0.85991	0	0	626120	0
KNH48738	KNH48738	TRAP transporter solute receptor TAXI family protein	VC_0430	1	176	K	AFGWNNDSFKLAAELKGSERSQALCDNKIDA	0.000190413	110.39	2	0.57202	0	0	158870	160040
KNH48739	KNH48739	arginine repressor	VC_0431	1	36	K	TMRNVDKQDNLVRAFKALLKEERFGSQGDIV	0.00338138	92.467	2	0.3461	1194800	975470	1400800	1698800
KNH48739	KNH48739	arginine repressor	VC_0431	1	73	K	GFDNINQSKVSRMLTKFGAVRTRNAKMEMVY	0.000129891	160.59	2	0.28057	3052800	1851500	3820900	6910200
KNH48739	KNH48739	arginine repressor	VC_0431	1	66	K	VEALKNEGFDNINQSKVSRMLTKFGAVRTRN	1.87e-16	228.93	2	0.46207	757960	437640	1139400	1983300
KNH48739	KNH48739	arginine repressor	VC_0431	1	27	K	IDHLTKVRRTMRNVDKQDNLVRAFKALLKEE	4.28e-06	153.24	2	-0.48588	271930	195810	538290	538440
KNH48740	KNH48740	malate dehydrogenase	VC_0432	1	140	K	VPIAAEVLKKAGVYDKRKLFGVTTLDVIRSE	0.00283775	105.39	2	-0.22093	0	0	2044500	2805600
KNH48744	KNH48744	50S ribosomal protein L27	VC_0436	1	66	K	VGIGKDHTLFALSDGKVKFEVKGPNNRKFVS	1.94e-06	102.62	3	0.070077	330590	332310	751200	681680
KNH48744	KNH48744	50S ribosomal protein L27	VC_0436	1	44	K	ESVLAGNIIVRQRGTKFHAGTNVGIGKDHTL	0.0220547	49.988	3	1.2755	0	0	0	668340
KNH48745	KNH48745	GTPase obg/cgtA	VC_0437	1	183	K	PNAGKSTFIRAVSAAKPKVADYPFTTLVPSL	0.000882045	101.41	2	-0.047794	2398800	2031300	1211000	0
KNH48745	KNH48745	GTPase obg/cgtA	VC_0437	1	342	K	KLAEFMDTLPREAEEKTEAEKVDFTWDYNHK	0.000153929	104.01	2	-0.12615	231260	220180	108040	101020
KNH48745	KNH48745	GTPase obg/cgtA	VC_0437	1	233	K	IEGAAEGAGLGIRFLKHLERCRVLLHMIDIM	0.00384939	92.439	2	-0.48796	1385700	980790	727270	1137100
KNH48745	KNH48745	GTPase obg/cgtA	VC_0437	1	2	K	______________MKFVDEAVIKVQAGDGG	0.00106884	97.813	2	-0.46398	556250	520960	0	0
KNH48745	KNH48745	GTPase obg/cgtA	VC_0437	1	141	K	GNARFKSSVNRSPRQKTLGTKGELRDIRLEL	0.0352809	51.059	2	-0.74938	642690	0	0	0
KNH48745	KNH48745	GTPase obg/cgtA	VC_0437	1	357	K	KTEAEKVDFTWDYNHKDGLAGREVITEDDDD	0.0144546	52.008	3	-0.37227	0	0	0	2069000
KNH48751	KNH48751	ribosomal RNA small subunit methyltransferase A	VC_0443	1	98	K	SKLTIHEGDAMRFDFKQLVKPNNKLRVFGNL	0.00315396	89.698	2	0.40228	0	0	0	777000
KNH48751	KNH48751	ribosomal RNA small subunit methyltransferase A	VC_0443	1	102	K	IHEGDAMRFDFKQLVKPNNKLRVFGNLPYNI	0.0159555	65.038	2	-0.43621	150990	161410	323970	278170
KNH48751	KNH48751	ribosomal RNA small subunit methyltransferase A	VC_0443	1	10	K	______MRNDVHLGHKARKRFGQNFLNDPYI	0.0344521	41.08	3	-0.88121	0	0	71887	0
KNH48759	KNH48759	5'-nucleotidase surE	VC_0531	1	245	K	DLTAHESLRSMDHWLKEKVNG__________	0.00214472	70.439	3	-0.76292	0	0	0	244440
KNH48760	KNH48760	protein-L-isoaspartate O-methyltransferase	VC_0532	1	118	K	VERIKTLQWDAKRRLKQLDIYNVSTKHGDGW	1.18e-06	113.69	2	0.045257	0	0	574050	609960
KNH48760	KNH48760	protein-L-isoaspartate O-methyltransferase	VC_0532	1	114	K	HVFTVERIKTLQWDAKRRLKQLDIYNVSTKH	0.000139582	152.63	2	-0.18137	988810	0	0	4635400
KNH48763	KNH48763	DNA mismatch repair protein mutS	VC_0535	1	794	K	GLAVAGLAGVPKPVIKNARAKLQQLELLSSQ	3.19e-78	353.96	2	-0.63091	3339200	2812400	7586400	7562200
KNH48763	KNH48763	DNA mismatch repair protein mutS	VC_0535	1	519	K	NAERYIIEELKQHEDKVLNSKSRALALEKQL	0.000335733	86.879	3	0.16652	0	0	150810	130260
KNH48768	KNH48768	sulfate/thiosulfate import ATP-binding protein cysA	VC_0541	1	115	K	QVMERAQRPNPAEIQKRVKQLLEIVQLGHLT	1.73e-08	158.06	3	-0.72336	614850	1157600	1720500	1744200
KNH48770	KNH48770	recA, recombinase A	VC_0543	1	306	K	SYNGDKIGQGKANACKYLKENPEIAKTLDKK	0.000631472	135.77	2	-0.81349	0	219770	333320	659600
KNH48770	KNH48770	recA, recombinase A	VC_0543	1	309	K	GDKIGQGKANACKYLKENPEIAKTLDKKLRE	5.67e-05	99.788	2	-0.0076548	1426100	1210600	2899900	0
KNH48770	KNH48770	recA, recombinase A	VC_0543	1	279	K	GQGFNREGELIDLGVKHKMVEKSGAWYSYNG	6.37e-10	169.76	2	-0.046159	677070	335740	599130	562700
KNH48770	KNH48770	recA, recombinase A	VC_0543	1	316	K	KANACKYLKENPEIAKTLDKKLREMLLNPEN	2.8e-05	119.27	2	-0.65596	1313100	662800	1046200	2024800
KNH48770	KNH48770	recA, recombinase A	VC_0543	1	197	K	KQSNCMCIFINQIRMKIGVMFGNPETTTGGN	1.54e-05	146.2	2	0.50274	397310	0	0	673910
KNH48770	KNH48770	recA, recombinase A	VC_0543	1	285	K	EGELIDLGVKHKMVEKSGAWYSYNGDKIGQG	4.05e-17	206.1	2	-0.43222	502740	422180	525480	611080
KNH48770	KNH48770	recA, recombinase A	VC_0543	1	296	K	KMVEKSGAWYSYNGDKIGQGKANACKYLKEN	4.2e-22	251.91	2	-0.403	1132100	662590	1438600	2175100
KNH48770	KNH48770	recA, recombinase A	VC_0543	1	22	K	KALAAALGQIEKQFGKGSIMRLGDNRAMDVE	0.030905	47.96	2	-0.18578	0	0	0	845880
KNH48770	KNH48770	recA, recombinase A	VC_0543	1	104	K	CAFIDAEHALDPVYAKKLGVNIDELLVSQPD	7.44e-20	190.57	3	-0.59481	648400	550200	1277400	1718500
KNH48772	KNH48772	alanyl-tRNA synthetase	VC_0545	1	74	K	YTRATTAQRCVRAGGKHNDLENVGFTARHHT	8.81e-21	227.56	2	-0.24239	4488500	3730800	9986400	11800000
KNH48772	KNH48772	alanyl-tRNA synthetase	VC_0545	1	735	K	MAAKAKLLEKEIQQLKDKLAAKESAGLINQV	0.00263297	88.177	2	-0.018718	317120	0	0	0
KNH48772	KNH48772	alanyl-tRNA synthetase	VC_0545	1	231	K	MQFNRHADGTMEPLPKPSVDTGMGIERISAI	6.14e-11	145.77	3	0.15877	890730	842790	1712700	2796900
KNH48772	KNH48772	alanyl-tRNA synthetase	VC_0545	1	357	K	GTAGVELKKQQALVEKVLRIEEENFGRTLDR	1.05e-05	126.24	2	0.54925	1760700	1327400	3403600	5354500
KNH48772	KNH48772	alanyl-tRNA synthetase	VC_0545	1	729	K	DAKVSEMAAKAKLLEKEIQQLKDKLAAKESA	1.12e-05	128.6	2	0.19288	6499900	5531300	1823900	4838000
KNH48772	KNH48772	alanyl-tRNA synthetase	VC_0545	1	716	K	GALDYLDAQQAQHDAKVSEMAAKAKLLEKEI	2.52e-18	153.48	4	-0.81111	1423700	2143500	5187300	5433400
KNH48774	KNH48774	carbon storage regulator	VC_0548	1	38	K	LGVKGNQVRIGVNAPKEVSVHREEIYMRIQA	0.000777127	93.228	3	1.2662	1262500	0	2262900	1881300
KNH48774	KNH48774	carbon storage regulator	VC_0548	1	55	K	VSVHREEIYMRIQAEKGNGGVASGNY_____	3.03e-15	225.79	2	-0.071667	3068100	1404200	6625000	14200000
KNH48776	KNH48776	transketolase 1	VC_0473	1	33	K	FAAYAKAYPAEAAEYKRRVAGELPANWEAAT	6.57e-09	201.07	3	0.44814	4342500	2440700	9141200	20600000
KNH48776	KNH48776	transketolase 1	VC_0473	1	23	K	ASKEAAWNEKFAAYAKAYPAEAAEYKRRVAG	1.5e-13	162.88	3	-0.16348	5088600	3850400	11200000	10400000
KNH48776	KNH48776	transketolase 1	VC_0473	1	365	K	GELFKLFGFTTENVVKQAKELLA________	4.6e-15	218.55	2	0.83889	641190	0	1914800	1563000
KNH48776	KNH48776	transketolase 1	VC_0473	1	10	K	______MGCKQAGASKEAAWNEKFAAYAKAY	2.49e-10	199.12	2	-0.66041	346670	243900	647790	1019500
KNH48776	KNH48776	transketolase 1	VC_0473	1	246	K	LAQQPRSAEQVANIAKGGYILKDCAGQPELI	2.56e-10	206.32	3	-0.72361	0	390240	0	0
KNH48776	KNH48776	transketolase 1	VC_0473	1	299	K	KAVRVVSMPSTDAFDKQDAAYREAVLPSAVT	4.88e-32	248.19	2	-0.24872	2466800	460540	674800	1578000
KNH48777	KNH48777	iron-regulated virulence regulatory protein irgB	VC_0474	1	169	K	KERLGYWRYATYASPKYLAHRDKPTHPRELI	5.59e-09	133.05	3	0.43729	509610	0	950740	2744300
KNH48779	KNH48779	D-erythrose-4-phosphate dehydrogenase	VC_0476	1	218	K	RRTRAASQSIIPVDTKLHKGIERIFPKFSNK	1.66e-05	95.57	3	-0.15851	670040	431920	1575000	1820000
KNH48779	KNH48779	D-erythrose-4-phosphate dehydrogenase	VC_0476	1	221	K	RAASQSIIPVDTKLHKGIERIFPKFSNKFEA	0.00371099	90.777	2	-0.34171	0	0	349480	268990
KNH48780	KNH48780	phosphoglycerate kinase	VC_0477	1	27	K	AGKRVFIRADLNVPVKDGKVTSDARILASLP	2.47e-05	129	2	0.084648	809280	615440	1692100	1886100
KNH48780	KNH48780	phosphoglycerate kinase	VC_0477	1	180	K	PLLADELEALGKAMDKPARPMVAIVGGSKVS	7.32e-10	153.09	3	0.66534	5818700	0	29400000	0
KNH48780	KNH48780	phosphoglycerate kinase	VC_0477	1	193	K	MDKPARPMVAIVGGSKVSTKLTVLESLSKIA	0.00667322	68.329	3	-0.61387	0	0	600180	310290
KNH48780	KNH48780	phosphoglycerate kinase	VC_0477	1	119	K	GELVVLENVRFNKGEKKNEEALSKKYAALCD	4.61e-05	155.47	2	-0.12458	306020	185690	500600	609900
KNH48780	KNH48780	phosphoglycerate kinase	VC_0477	1	120	K	ELVVLENVRFNKGEKKNEEALSKKYAALCDV	2.52e-05	176.44	2	0.30573	306020	185690	555620	609900
KNH48780	KNH48780	phosphoglycerate kinase	VC_0477	1	127	K	VRFNKGEKKNEEALSKKYAALCDVFVMDAFG	4.25e-10	218.94	2	0.55	0	309010	1282100	1121000
KNH48780	KNH48780	phosphoglycerate kinase	VC_0477	1	45	K	KVTSDARILASLPTIKHCLEAGAKVMVTSHL	7.46e-09	125.61	2	-0.081345	3118200	2549900	8233500	0
KNH48780	KNH48780	phosphoglycerate kinase	VC_0477	1	14	K	__MSVIKMIDLDLAGKRVFIRADLNVPVKDG	2.65e-08	197.5	2	-0.71238	0	0	0	902810
KNH48780	KNH48780	phosphoglycerate kinase	VC_0477	1	243	K	NVGKSLYEADLVETAKKLMEECAIPVATDVA	1.49e-10	188.96	3	0.48975	469780	434400	1180900	1248400
KNH48780	KNH48780	phosphoglycerate kinase	VC_0477	1	5	K	___________MSVIKMIDLDLAGKRVFIRA	0.0601237	55.452	2	-0.97689	0	0	0	3409700
KNH48781	KNH48781	fructose-bisphosphate aldolase class II	VC_0478	1	72	K	VIVQFSNGGAAFFAGKGLKLEGQQAQILGAI	8.06e-39	253.07	3	0.88999	0	28400000	0	282000000
KNH48781	KNH48781	fructose-bisphosphate aldolase class II	VC_0478	1	75	K	QFSNGGAAFFAGKGLKLEGQQAQILGAIAGA	9.55e-27	218.95	3	-0.17739	0	2184000	4343300	0
KNH48781	KNH48781	fructose-bisphosphate aldolase class II	VC_0478	1	246	K	PGNVVLTPTILRDSQKYVSEKFGLPENSLNF	3.05e-05	164.96	2	-0.55042	4973500	2385600	12200000	19000000
KNH48781	KNH48781	fructose-bisphosphate aldolase class II	VC_0478	1	91	K	LEGQQAQILGAIAGAKYVHTVAEAYGVPVIL	1.13e-10	106.31	5	-0.5942	0	0	70500000	127000000
KNH48781	KNH48781	fructose-bisphosphate aldolase class II	VC_0478	1	20	K	FDFVKPGVISGDDVQKVFEVAKQNGFALPAV	3.89e-07	183.28	2	1.433	879130	858570	2094600	3353200
KNH48781	KNH48781	fructose-bisphosphate aldolase class II	VC_0478	1	325	K	LQGQIGNPTGEDAPNKKYYDPRVWLRAGQAA	1.51e-66	339.83	2	-0.76192	1296900	1035100	3398700	4764600
KNH48781	KNH48781	fructose-bisphosphate aldolase class II	VC_0478	1	305	K	DTQWATWDGIRQYEAKNHDYLQGQIGNPTGE	2.32e-24	197.79	3	-0.1156	1712700	1522600	5175100	3590000
KNH48782	KNH48782	small-conductance mechanosensitive channel	VC_0480	1	63	K	NLVVKGVAGSVANVLKKKEMDKAVVDFIHGL	1.25e-10	192.12	2	-0.066348	3021800	1917000	12600000	11500000
KNH48782	KNH48782	small-conductance mechanosensitive channel	VC_0480	1	206	K	RVDMVIGVSYKSDLQKTKRVLRETLEKDPRI	0.00133743	112.41	2	0.011152	0	0	388190	313180
KNH48784	KNH48784	chromosome initiation inhibitor	VC_0482	1	181	K	YLCVASPEFYQKYFAKGVTPRSLIKAPAVSY	0.000199852	118.07	2	-0.23311	454960	0	1311800	1794300
KNH48785	KNH48785	actin	VC_0483	1	151	K	INQVNSIQLKVRDQEKYQQQARMAAIEDAKL	1.81e-06	119.39	3	-0.22913	89997	68675	354770	431960
KNH48786	KNH48786	pyruvate kinase	VC_0485	1	319	K	DGTDAVMLSGETAKGKYPVEAVKIMAQIAER	0.000569265	112.11	2	-0.021931	42200000	28200000	89100000	134000000
KNH48786	KNH48786	pyruvate kinase	VC_0485	1	201	K	VDFVAASFIRKGSDVKEIREVLASHGGQNIQ	0.000343153	142.92	2	-1.2822	0	0	20400000	20400000
KNH48786	KNH48786	pyruvate kinase	VC_0485	1	434	K	VVDAIDNTDAFYHLGKEIALQSGLGKKGDIV	5.01e-29	197.56	4	0.61178	0	0	0	59100000
KNH48786	KNH48786	pyruvate kinase	VC_0485	1	340	K	VKIMAQIAERTDPVLKAELGSRLDSPRLRIT	3.52e-14	158.44	2	-0.28687	3024100	1373900	5862100	9545300
KNH48786	KNH48786	pyruvate kinase	VC_0485	1	13	K	___MKKTKIVCTIGPKTESVEKLTELVNAGM	3.57e-10	155.26	3	0.078617	2914600	3752900	4423600	6269300
KNH48786	KNH48786	pyruvate kinase	VC_0485	1	286	K	RKVVITATQMLDSMIKNPRPTRAEAGDVANA	5.7e-40	279.96	3	0.28741	17900000	17100000	68000000	42400000
KNH48786	KNH48786	pyruvate kinase	VC_0485	1	389	K	IIVATEAGKSARSVRKYFPTANIIAVTTNKK	6.94e-14	169.64	3	0.30949	1437900	870500	2605300	3451300
KNH48786	KNH48786	pyruvate kinase	VC_0485	1	382	K	EKLAAPLIIVATEAGKSARSVRKYFPTANII	1.08e-21	231.66	3	-1.5055	0	0	17000000	0
KNH48786	KNH48786	pyruvate kinase	VC_0485	1	266	K	IPAEEVIFAQKMMIEKCNRARKVVITATQML	0.000287686	134.06	2	-0.43986	0	287600	780190	0
KNH48786	KNH48786	pyruvate kinase	VC_0485	1	68	K	VMEVTGKQLAILLDTKGPEIRTIKLENGDDV	4.17e-16	229.56	3	-0.074049	825960	0	1621700	3702600
KNH48786	KNH48786	pyruvate kinase	VC_0485	1	115	K	VGNKERVAVTYSGFAKDLNVGNRILVDDGLI	1.2e-22	265.77	2	1.4059	0	0	1701900	2198500
KNH48787	KNH48787	DeoR family Transcriptional regulator	VC_0486	1	88	K	EKVSVRKISLAKAAAKLIRDHNRIVIDSGST	0.00562497	84.244	2	-0.11348	0	0	491140	627570
KNH48788	KNH48788	glucosamine-fructose-6-phosphate aminotransferase	VC_0487	1	246	K	QREISESNLEHDAADKGHYRHYMQKEIFEQP	4.12e-20	190.24	4	0.39904	172380	274610	648880	987420
KNH48788	KNH48788	glucosamine-fructose-6-phosphate aminotransferase	VC_0487	1	255	K	EHDAADKGHYRHYMQKEIFEQPKALINTMEG	3.4e-14	214.64	2	0.54777	350100	422500	2046100	6484600
KNH48791	KNH48791	RNA polymerase sigma factor	VC_0517	1	430	K	DLIQEGNIGLMKAVDKFEYRRGYKFSTYATW	0.00152842	91.265	3	-1.5487	1115400	0	1371400	2951800
KNH48791	KNH48791	RNA polymerase sigma factor	VC_0517	1	308	K	RTQERLVMKAVVEVAKMPKKSFIALFTGNES	0.000646598	101.65	2	-1.4823	424380	0	0	695370
KNH48791	KNH48791	RNA polymerase sigma factor	VC_0517	1	474	K	ARTIRIPVHMIETINKLNRISRQMLQEMGRE	2.24e-12	189.58	3	1.7269	3330000	3272200	10700000	12400000
KNH48791	KNH48791	RNA polymerase sigma factor	VC_0517	1	276	K	SDLVLDIFREFRLTPKQFDHLVETLRTSMDR	2.6e-12	186.27	2	0.85478	0	0	2342900	4196100
KNH48791	KNH48791	RNA polymerase sigma factor	VC_0517	1	404	K	KEMVEANLRLVISIAKKYTNRGLQFLDLIQE	0.00108094	127.02	2	0.35031	507420	863960	1098500	1129700
KNH48791	KNH48791	RNA polymerase sigma factor	VC_0517	1	505	K	PLPEELAERMQMPEDKIRKVLKIAKEPISME	6.21e-06	178.83	3	-0.24762	0	0	2646100	3609000
KNH48791	KNH48791	RNA polymerase sigma factor	VC_0517	1	383	K	ERIKDISRRMSIGEAKARRAKKEMVEANLRL	1.92e-05	171.38	2	-0.61963	710650	0	1643800	1628600
KNH48791	KNH48791	RNA polymerase sigma factor	VC_0517	1	341	K	EWLDKVLASDKPYVAKVREQEEEIRRSIQKL	3.78e-09	161.17	2	1.8445	170010	229150	468120	327250
KNH48791	KNH48791	RNA polymerase sigma factor	VC_0517	1	336	K	NESNEEWLDKVLASDKPYVAKVREQEEEIRR	1.31e-05	137.46	2	0.16787	49000000	33600000	92800000	0
KNH48792	KNH48792	DNA primase	na	1	151	K	QQLKVPANKHAIEYLKNRGLSGEIVQKFGIG	1.82e-08	209.37	2	-0.058208	0	0	1246400	1377200
KNH48792	KNH48792	DNA primase	na	1	236	K	RVIGFGGRITEQGTPKYLNSPETPIFHKGKE	7.55e-15	175.8	3	0.57866	4730400	4372400	5215300	11600000
KNH48792	KNH48792	DNA primase	na	1	248	K	GTPKYLNSPETPIFHKGKELYGLYEVLQAYR	0.000120443	80.3	3	-0.8391	672060	383320	1037200	1503900
KNH48793	KNH48793	GatB/YqeY domain-containing protein	VC_0519	1	8	K	________MALIENLKEEQKLAMKAKDKPRL	1.16e-07	187.16	2	-0.093278	2071400	1257300	3768500	5175500
KNH48793	KNH48793	GatB/YqeY domain-containing protein	VC_0519	1	12	K	____MALIENLKEEQKLAMKAKDKPRLGAIR	0.000754808	125.25	2	-0.99101	0	219450	295880	0
KNH48793	KNH48793	GatB/YqeY domain-containing protein	VC_0519	1	126	K	AAAGMQDMGKVMAVLKPHIQGRADMGKVSGL	2.44e-09	178.94	2	-0.30127	12200000	9136400	32300000	42000000
KNH48794	KNH48794	30S ribosomal protein S21	VC_0520	1	40	K	KAGILSEVRRREHYEKPTTVRKRAKAAAQKR	0.00215947	87.913	2	0.098192	167480	171170	190520	305050
KNH48795	KNH48795	endopeptidase	na	1	281	K	AGGVSANKQLRADLEKLAKKIGGEVYYPRTE	0.000727372	128.12	2	0.28281	496440	287840	780270	1233900
KNH48795	KNH48795	endopeptidase	na	1	28	K	TGIAIYDDEKGLLSHKLYSQVKLHADYGGVV	5.18e-07	120.77	2	-0.15101	489690	547500	1384100	2005900
KNH48795	KNH48795	endopeptidase	na	1	189	K	GLDYPGGPLLAKLAEKGTPGRFKFPRPMTDR	0.000157225	126.41	2	0.25818	215000	233840	0	650850
KNH48799	KNH48799	2-amino-4-hydroxy-6-hydroxymethyldihydropteridine pyrophosphokinase	VC_0525	1	85	K	LKAIELRCGRLPNAQKYQDRTLDLDIVLYGD	0.000369913	109.83	2	-1.5037	0	0	0	254070
KNH48811	KNH48811	nucleoside-triphosphatase	VC_0456	1	189	K	PVRKKQLSHRGKALQKLFKAIEEQRTC____	0.000100109	138.85	2	0.026467	0	12400000	34700000	44100000
KNH48811	KNH48811	nucleoside-triphosphatase	VC_0456	1	192	K	KKQLSHRGKALQKLFKAIEEQRTC_______	0.00134211	98.048	2	0.80805	1485600	1065000	0	4881500
KNH48811	KNH48811	nucleoside-triphosphatase	VC_0456	1	139	K	LMRHADDPTPIVCHGKWEGKILTSPHGSNGF	7.35e-15	180.64	4	-0.22175	539810	1045600	5208500	10500000
KNH48811	KNH48811	nucleoside-triphosphatase	VC_0456	1	13	K	___MKKIVLATGNQGKVREMADLLSDFGFDV	6.37e-15	234.05	2	0.012336	156750	0	639860	441830
KNH48813	KNH48813	UPF0235 protein	VC_0458	1	53	K	ITAPPIDGKANAHLSKYLAKLCKVAKGSVVI	3.57e-06	132.32	2	-1.3877	250130	0	859760	1046600
KNH48815	KNH48815	pyrroline-5-carboxylate reductase	VC_0460	1	234	K	NPELSLTTLREQVTSKGGTTAQAIQTFNDHQ	1.7e-32	215.36	3	0.076832	1249500	2015900	7813700	6269000
KNH48816	KNH48816	UPF0001 protein	VC_0461	1	36	K	KCGRARSSVQLLAVSKTKPVEAILEATQAGQ	3.34e-05	130.44	2	-0.20749	0	0	1245900	603870
KNH48817	KNH48817	twitching motility protein PilT, Tfp pilus assembly protein PilT, pilus retraction ATPase	VC_0462	1	186	K	CLINQREVHRDTHSFKNALRSALREDPDVIL	1.81e-09	144.8	3	0.66288	0	169820	0	1066700
KNH48817	KNH48817	twitching motility protein PilT, Tfp pilus assembly protein PilT, pilus retraction ATPase	VC_0462	1	123	K	QLDAPEIFSKIANYEKGLVLVTGPTGSGKST	7.35e-40	287.48	2	0.36083	352230	0	1526300	1903900
KNH48818	KNH48818	twitching motility protein PilU	VC_0463	1	63	K	ALLHAMMDDARQAEFKQTREANFAVVRDSGR	0.000161212	146.27	2	0.80331	0	124140	632500	512800
KNH48823	KNH48823	glutathione synthetase	VC_0468	1	229	K	VDGEPMPYCLARIPAKGETRGNLAAGGRGEP	0.000507522	119.29	2	0.25422	0	0	0	77096
KNH48823	KNH48823	glutathione synthetase	VC_0468	1	60	K	LEQGVALADTKVVELKEDPNGWYQFKSEQTI	1.36e-15	236.08	2	0.54283	0	0	490700	862630
KNH48827	KNH48827	S-adenosylmethionine synthetase	VC_0472	1	4	K	____________MAIKHLFTSESVSEGHPDK	1.53e-07	132.87	3	-1.3363	92615	193150	0	687710
KNH48827	KNH48827	S-adenosylmethionine synthetase	VC_0472	1	220	K	MEEIIKPVLPAEWLSKETKYFINPTGRFVIG	2.42e-08	162.44	2	0.27322	506680	0	634250	0
KNH48827	KNH48827	S-adenosylmethionine synthetase	VC_0472	1	223	K	IIKPVLPAEWLSKETKYFINPTGRFVIGGPM	0.000326582	103.26	2	0.23226	416260	0	635460	1368200
KNH48827	KNH48827	S-adenosylmethionine synthetase	VC_0472	1	267	K	TYGGAARHGGGAFSGKDPSKVDRSAAYAARY	5.46e-09	139.76	3	0.32783	403430	396250	615100	761330
KNH48827	KNH48827	S-adenosylmethionine synthetase	VC_0472	1	285	K	SKVDRSAAYAARYVAKNIVAAGMADRCEIQL	9.81e-10	163.99	2	0.45121	530470	368220	0	721090
KNH48828	KNH48828	transketolase 1	VC_0473	1	271	K	GSHDCHGAPLGNDEIKAAREFLGWN______	7.19e-10	139.46	3	-0.18005	0	0	0	274420
KNH48830	KNH48830	carbonic anhydrase, family 3	VC_0058	1	162	K	KQARPLNDKERAFLVKSSSNYVQSKNDYLND	2.06e-21	262.15	2	0.49627	0	0	1308800	1804500
KNH48832	KNH48832	shikimate dehydrogenase	VC_0056	1	69	K	FFAQGGRGCNVTVPFKEEAYRFADRLTERAR	6.38e-11	177.47	2	-0.13765	0	0	0	396980
KNH48832	KNH48832	shikimate dehydrogenase	VC_0056	1	264	K	AAESFMLWRGLRPGTKQILRELRKNLEGAL_	9.71e-05	126.71	3	-0.65022	0	490610	931560	784240
KNH48833	KNH48833	coproporphyrinogen-III oxidase	VC_0055	1	11	K	_____MESIVDKQAVKHFLLQLQDKICQQLE	4.98e-12	197.73	2	-0.28644	0	0	498370	0
KNH48836	KNH48836	phosphoribosylaminoimidazole carboxylase ATPase subunit	VC_0051	1	142	K	GLPMVLKSALGGYDGKGQWRLKEPTQIESVW	1.56e-10	205.52	2	0.075575	0	283150	652310	886960
KNH48842	KNH48842	methionyl-tRNA formyltransferase	VC_0045	1	207	K	AVAVKQDDGLANYAHKLSKEEARINWSDAAT	0.000970895	95.428	3	0.55642	0	0	466420	500690
KNH48842	KNH48842	methionyl-tRNA formyltransferase	VC_0045	1	70	K	LALEHNVPVYQPENFKSDESKQQLAALNADL	1.67e-15	173.43	3	-0.24809	0	0	5598200	6706600
KNH48852	KNH48852	Thiol:disulfide interchange protein dsbA	VC_0034	1	74	K	IAQLKQQLPEGAKFQKNHVSFMGGNMGQAMS	0.000111805	116.87	3	0.18264	2719900	2160000	1949600	1911500
KNH48855	KNH48855	acetolactate synthase 2 catalytic subunit	VC_0031	1	281	K	LLIAVGARFDDRVTGKLDTFAPHAKVIHVDI	4.14e-05	147.96	2	-0.28239	1299200	764590	2312500	2619500
KNH48856	KNH48856	acetolactate synthase small subunit IlvM	VC_0030	1	32	K	LERVLRVTRHRGFVIKQVAATQNHASKIASV	0.000199067	71.519	4	0.10919	0	476050	0	0
KNH48857	KNH48857	branched-chain amino acid aminotransferase	VC_0029	1	66	K	IFRHREHAQRLLDSAKIYRFPIPYSIETIME	0.0222141	74.165	2	1.7163	402190	221510	0	0
KNH48857	KNH48857	branched-chain amino acid aminotransferase	VC_0029	1	270	K	MTGTAAEVVPVRSVDKITVGAGKRGPITKVV	1.41e-05	152.7	2	0.49696	0	436390	1032500	724000
KNH48857	KNH48857	branched-chain amino acid aminotransferase	VC_0029	1	91	K	IETIMEATRETLRVNKLDNAYIRPLAYVGNV	0.000429948	105.4	2	-0.28513	493440	0	901480	0
KNH48858	KNH48858	dihydroxy-acid dehydratase	VC_0028	1	346	K	GVMGILGELQRAGLLKDQTRTVLGISLQEQL	0.000243601	109.71	2	0.16233	2473800	2287500	4416100	5218000
KNH48858	KNH48858	dihydroxy-acid dehydratase	VC_0028	1	500	K	GGPGMQEMLYPTTYLKSMGLGKQCALLTDGR	8.38e-39	246.96	3	0.25955	9354900	0	16100000	58400000
KNH48858	KNH48858	dihydroxy-acid dehydratase	VC_0028	1	506	K	EMLYPTTYLKSMGLGKQCALLTDGRFSGGTS	7.8e-14	166.04	2	-1.4215	0	0	1063800	0
KNH48858	KNH48858	dihydroxy-acid dehydratase	VC_0028	1	244	K	KQLFLTAGQRIVELTKRYYEQDDASVLPRNI	1.65e-05	178.65	2	0.59424	0	0	821080	892330
KNH48858	KNH48858	dihydroxy-acid dehydratase	VC_0028	1	313	K	MTDIDRMSRQVPHLCKVAPSTQKYHMEDVHR	3.74e-16	219.33	2	0.059718	5011100	7650800	17900000	19700000
KNH48858	KNH48858	dihydroxy-acid dehydratase	VC_0028	1	320	K	SRQVPHLCKVAPSTQKYHMEDVHRAGGVMGI	4.47e-15	180.97	3	-0.71896	0	132570	530480	1289100
KNH48858	KNH48858	dihydroxy-acid dehydratase	VC_0028	1	574	K	EVSESELAARRAEQDKLGWKPVDRQRTVSLA	2.1e-09	147.23	3	0.33486	803310	978810	3192400	4172900
KNH48858	KNH48858	dihydroxy-acid dehydratase	VC_0028	1	447	K	DGCIVKTAGVDESILKFRGPAVVYESQEDAV	1.02e-10	194.94	2	-0.32807	1844100	836410	0	5067600
KNH48859	KNH48859	threonine dehydratase biosynthetic	VC_0027	1	95	K	ASAGNHAQGMALSGTKLGIKTTIVMPRTTPD	2.35e-13	131.04	3	0.42547	0	0	724360	0
KNH48859	KNH48859	threonine dehydratase biosynthetic	VC_0027	1	301	K	LALAGLKKFAEQQQLKGKQLGTVLSGANTNF	1.41e-05	129.85	2	0.086251	350400	326750	862270	770580
KNH48859	KNH48859	threonine dehydratase biosynthetic	VC_0027	1	134	K	FGGEVLLHGSNFDEAKAEAERLSKEQGYTFV	3.77e-17	230.27	3	-0.65409	1807400	2405200	9484900	11500000
KNH48859	KNH48859	threonine dehydratase biosynthetic	VC_0027	1	293	K	AIAEPSGALALAGLKKFAEQQQLKGKQLGTV	0.000217738	136.99	2	1.0024	355230	301790	635350	912850
KNH48859	KNH48859	threonine dehydratase biosynthetic	VC_0027	1	388	K	NIFVGVRLVGGPDELKSIIHELRQSGYPVQD	0.0318083	41.495	3	-0.046664	0	0	0	19200000
KNH48859	KNH48859	threonine dehydratase biosynthetic	VC_0027	1	112	K	GIKTTIVMPRTTPDIKVEAVRGFGGEVLLHG	1.24e-06	158.57	2	0.10155	2063600	2032300	3478600	5718800
KNH48859	KNH48859	threonine dehydratase biosynthetic	VC_0027	1	496	K	LVRFSEHLVELGYRYKDETDNPAYRFFLAK_	2.93e-07	185.33	2	0.19837	323560	232500	595800	692050
KNH48859	KNH48859	threonine dehydratase biosynthetic	VC_0027	1	424	K	MAKLHIRYMIGGRPSKPLTERLYSFEFPEYP	3.18e-06	99.927	3	0.15293	0	0	612730	808710
KNH48860	KNH48860	alcohol dehydrogenase	VC_0026	1	212	K	VIDRQEFSEASRPLEKQLWVGAVDTVGSKVL	5.55e-19	175.04	3	-0.13335	0	0	3118400	3689900
KNH48863	KNH48863	hypothetical protein VCV52_0022, containing basic leucine zipper (bZIP) domain of bZIP transcription factors	VC_0023	1	70	K	VAHIIPLHDEVRTLQKQLNRLQAELRNLEEE	0.000683249	112.41	2	0.64554	463070	0	1598100	1110300
KNH48865	KNH48865	glycyl-tRNA synthetase	VC_0021	1	281	K	VTERQRYILRIRNLTKSVAEAYYASREALGF	2.75e-16	224.42	2	-0.60203	453580	512700	1517900	1482700
KNH48865	KNH48865	glycyl-tRNA synthetase	VC_0021	1	3	K	_____________MQKYDIKTFQGMILALQD	0.00281855	95.815	2	0.26254	1366200	816940	0	7489700
KNH48866	KNH48866	glycyl-tRNA synthetase beta subunit	VC_0020	1	145	K	VVEMAAKALANLPIAKPMRWGDKETQFIRPV	2.22e-05	134.25	2	0.025908	649110	629780	2043000	2447500
KNH48866	KNH48866	glycyl-tRNA synthetase beta subunit	VC_0020	1	267	K	SLVEWPVVMTAKFEEKFLKVPAEALVYTMKG	0.00125729	117.4	2	0.67092	627880	0	0	1410000
KNH48866	KNH48866	glycyl-tRNA synthetase beta subunit	VC_0020	1	152	K	ALANLPIAKPMRWGDKETQFIRPVKTLTILF	0.000156941	82.069	3	0.91588	761360	625120	1326900	2502500
KNH48870	KNH48870	DNA gyrase subunit B	VC_0015	1	488	K	TALGCGIGRDEYNPDKLRYHNIIIMTDADVD	0.0002415	110.12	2	0.25285	291870	161480	514610	762110
KNH48870	KNH48870	DNA gyrase subunit B	VC_0015	1	347	K	KFSSQTKDKLVSSEVKSAVESAMNEKLADFL	1.36e-26	241.84	2	-0.60444	0	0	876060	934380
KNH48870	KNH48870	DNA gyrase subunit B	VC_0015	1	338	K	VVSVKVPDPKFSSQTKDKLVSSEVKSAVESA	0.00263297	83.206	2	0.6682	175130	112240	448780	315370
KNH48870	KNH48870	DNA gyrase subunit B	VC_0015	1	456	K	NQAILPLKGKILNVEKARFDKMLSSQEVATL	0.000415375	123.69	2	0.2921	0	0	224670	0
KNH48870	KNH48870	DNA gyrase subunit B	VC_0015	1	300	K	GFRGALTRTLNNYMDKEGFSKKAQAATSGDD	1.17e-09	174.46	2	-0.31641	602660	428200	1216100	2436700
KNH48870	KNH48870	DNA gyrase subunit B	VC_0015	1	332	K	REGLTAVVSVKVPDPKFSSQTKDKLVSSEVK	2.42e-12	215.83	2	0.53898	1316200	0	3982600	6116200
KNH48872	KNH48872	DNA polymerase III subunit beta	VC_0013	1	277	K	ELRQAFSRAAILSNEKFRGVRVNLADNGMRI	2.18e-08	194.9	2	0.31577	1014300	555730	2600500	4766400
KNH48872	KNH48872	DNA polymerase III subunit beta	VC_0013	1	12	K	____MKFTIERSHLIKPLQQVSGTLGGRASL	1.07e-13	161.87	2	-0.35992	2567000	3005000	17000000	20700000
KNH48873	KNH48873	chromosomal replication initiator protein dnaA	VC_0012	1	223	K	QDMVKALQNNAIEEFKRYYRSVDALLIDDIQ	8.01e-11	202.05	2	-2.6486	0	0	410440	970970
KNH48873	KNH48873	chromosomal replication initiator protein dnaA	VC_0012	1	455	K	ACRKIEQLREESHDIKEDYSNLIRTLSS___	1.09e-05	150.13	3	0.62377	0	0	619010	1046400
KNH48873	KNH48873	chromosomal replication initiator protein dnaA	VC_0012	1	137	K	AAADITHRSNVNPKHKFNNFVEGKSNQLGLA	6.43e-05	109.79	2	-0.52515	364240	290330	471890	509180
KNH48873	KNH48873	chromosomal replication initiator protein dnaA	VC_0012	1	390	K	TIDNIQKTVAEYYKIKVADLLSKRRSRSVAR	0.00214472	70.439	2	-0.26366	0	0	332840	0
KNH48876	KNH48876	ABC-type polar amino acid transport system ATPase component	VC_0008	1	69	K	DQGSIRIDELTVDTQKHTKADVLALRRKTGF	0.00169241	82.362	3	-0.2398	645250	0	0	0
KNH48876	KNH48876	ABC-type polar amino acid transport system ATPase component	VC_0008	1	237	K	SPQDIFDHPQDPRLRKFLNQVGIR_______	0.000489486	136.27	3	-1.1195	293340	192670	557750	415430
KNH48876	KNH48876	ABC-type polar amino acid transport system ATPase component	VC_0008	1	9	K	_______MIKLQNIHKRFGTSEVLKGIDLEI	0.00824002	84.244	2	-0.027658	174090	146620	158740	228120
KNH48876	KNH48876	ABC-type polar amino acid transport system ATPase component	VC_0008	1	3	K	_____________MIKLQNIHKRFGTSEVLK	0.00182641	90.709	2	-0.78537	559610	415160	1204100	976590
KNH48877	KNH48877	50S ribosomal protein L34	VC_0007	1	12	K	____MSKRTFQPSVLKRKRTHGFRARMATAN	0.000223713	127.56	2	1.2775	0	316000	0	0
KNH48878	KNH48878	ribonuclease P protein component	VC_0006	1	72	K	ICRESFRLHQNQLANKDFVVIAKKSAQDLSN	3.76e-06	157.09	3	0.041645	0	0	1480100	1113100
KNH48880	KNH48880	inner membrane protein oxaA	VC_0004	1	387	K	KAQYTSMAKMRMLQPKLQAMRERIGDDRQRM	3.22e-08	187.55	2	-0.75799	1262600	1089700	3070500	4069900
KNH48880	KNH48880	inner membrane protein oxaA	VC_0004	1	411	K	GDDRQRMSQEMMELYKKEKVNPLGGCLPILL	1.14e-08	208.84	2	-0.50188	533300	0	815460	2014700
KNH48883	KNH48883	tRNA uridine 5-carboxymethylaminomethyl modification enzyme mnmG	VC_2775	1	577	K	SLRHEHTKLPAELDYKQVKGLSNEVVLKLNA	0.000745998	99.283	2	-0.39832	0	0	0	395090
KNH48883	KNH48883	tRNA uridine 5-carboxymethylaminomethyl modification enzyme mnmG	VC_2775	1	88	K	AIDHAGIQFRTLNASKGPAVRATRAQADRAL	2.47e-06	143.7	2	-0.78453	0	0	0	991650
KNH48883	KNH48883	tRNA uridine 5-carboxymethylaminomethyl modification enzyme mnmG	VC_2775	1	283	K	IIEGIGPRYCPSIEDKVMRFADKDSHQIFIE	3.95e-06	128.36	2	-0.30758	183370	281660	0	839160
KNH48884	KNH48884	ribosomal RNA small subunit methyltransferase G	VC_2774	1	109	K	EFVLLDSLGKRIRFLKQVIHNLKINNVLPVQ	5.59e-06	160.88	2	-0.073154	1869400	1419000	5864000	6598000
KNH48885	KNH48885	sporulation initiation inhibitor protein soj	VC_2773	1	207	K	LANEVSDQLKKHFGSKVYRTVIPRNVRLAEA	6.27e-05	160.78	2	0.41209	0	0	1884900	2664900
KNH48885	KNH48885	sporulation initiation inhibitor protein soj	VC_2773	1	227	K	VIPRNVRLAEAPSHGKPAMYYDKQSAGAKAY	0.000216572	71.558	3	-0.88956	0	0	0	1368200
KNH48885	KNH48885	sporulation initiation inhibitor protein soj	VC_2773	1	234	K	LAEAPSHGKPAMYYDKQSAGAKAYLALAGEM	2.88e-06	96.016	2	0.81295	83962	0	337880	423010
KNH48885	KNH48885	sporulation initiation inhibitor protein soj	VC_2773	1	201	K	YDPRNRLANEVSDQLKKHFGSKVYRTVIPRN	1.6e-06	161.51	3	-0.37109	1317900	1186200	767730	1189800
KNH48886	KNH48886	chromosome partitioning protein ParB/stage 0 sporulation protein J	VC_2772	1	229	K	VAKKQLTVRQTEQLVKKCLSDPSDAKNVSED	0.000707685	120.46	2	0.00081126	130910	84942	0	241380
KNH48891	KNH48891	ATP synthase subunit delta	VC_2767	1	128	K	SATELSEQQRSEIGSKLEQRLERKVQLNCSV	4.82e-06	164.66	2	0.93729	0	0	302150	510590
KNH48892	KNH48892	ATP synthase subunit alpha	VC_2766	1	314	K	ERAARVNEEYVERFTKGEVKGKTGSLTALPI	0.00123568	118.74	2	1.2766	2645500	3044200	9027100	6354300
KNH48892	KNH48892	ATP synthase subunit alpha	VC_2766	1	124	K	NTLGEPIDGKGPIGAKQTSPVEVIAPGVIDR	5.21e-06	105.52	3	0.028313	0	612000	676590	922260
KNH48892	KNH48892	ATP synthase subunit alpha	VC_2766	1	388	K	SVSRVGGAAQTKIVKKLSGGIRTALAAYREL	0.00743066	86.794	2	-0.24799	0	0	830120	614040
KNH48892	KNH48892	ATP synthase subunit alpha	VC_2766	1	501	K	IDKTGAYNDEIEAQLKKLVDDFKATQTW___	2.88e-12	202.18	2	-0.085708	1446900	970140	2880400	3927800
KNH48892	KNH48892	ATP synthase subunit alpha	VC_2766	1	384	K	DPGISVSRVGGAAQTKIVKKLSGGIRTALAA	1.48e-06	154.05	2	-0.06307	35000000	32600000	62000000	65100000
KNH48892	KNH48892	ATP synthase subunit alpha	VC_2766	1	387	K	ISVSRVGGAAQTKIVKKLSGGIRTALAAYRE	3.24e-05	133.91	2	-0.06307	0	0	199350	214950
KNH48892	KNH48892	ATP synthase subunit alpha	VC_2766	1	432	K	TKRQLTHGQKVTELMKQKQYAPMSVFDQALV	3.74e-09	149.48	2	-0.18716	199480	100300	360110	0
KNH48892	KNH48892	ATP synthase subunit alpha	VC_2766	1	118	K	LLGRVVNTLGEPIDGKGPIGAKQTSPVEVIA	7.81e-10	151.07	2	-0.015953	0	0	599470	681810
KNH48893	KNH48893	ATP synthase subunit gamma	VC_2765	1	107	K	NINLFKKAITDMQTWKEKGAQIELAIIGSKA	8.49e-09	208.15	2	-0.70803	1344600	1037200	2988100	6300200
KNH48893	KNH48893	ATP synthase subunit gamma	VC_2765	1	22	K	IRTKIGSVKSTQKITKAMEMVAASKMRRSQD	0.00188028	84.892	2	-1.7176	0	0	0	583230
KNH48893	KNH48893	ATP synthase subunit gamma	VC_2765	1	162	K	EDLIGSVGVMLKKYDKGELDRLYLVFNQFVN	0.000507475	126.31	2	0.51555	746500	225810	667390	723540
KNH48894	KNH48894	ATP synthase subunit beta 1	VC_2764	1	429	K	VAEVFTGDPGVYVPLKETLRGFKGLLAGDYD	5.05e-06	102.65	3	1.7672	0	0	45100000	42600000
KNH48894	KNH48894	ATP synthase subunit beta 1	VC_2764	1	237	K	GNRLRVALTGLTMAEKFRDEGRDVLLFIDNI	1.44e-15	237.53	2	-0.78828	320740	0	696280	1250000
KNH48894	KNH48894	ATP synthase subunit beta 1	VC_2764	1	142	K	LETGVKVIDLICPFAKGGKIGLFGGAGVGKT	4.08e-07	147.74	3	-0.46231	1543800	2128500	2899600	6663200
KNH48895	KNH48895	ATP synthase subunit epsilon	VC_2763	1	95	K	VLADTAIRGEDLDAAKAEEAKRRAEERILNQ	3.85e-11	213.63	2	0.31138	491540	210540	717550	1101200
KNH48895	KNH48895	ATP synthase subunit epsilon	VC_2763	1	137	K	ELAKAIAQLRVIELTKKRR____________	0.00876787	79.116	2	0.31709	911380	561320	1653400	1698700
KNH48896	KNH48896	glucosamine-1-phosphate N-acetyltransferase	VC_2762	1	160	K	PVVAIVEQKDASEEQKLIKEVNTGVLVATGR	1.8e-05	122.19	2	0.39455	468940	343560	504010	713920
KNH48896	KNH48896	glucosamine-1-phosphate N-acetyltransferase	VC_2762	1	348	K	AELRDDAHVGNFVEMKNARLGEGSKANHLTY	3.28e-56	309.64	4	0.32165	31700000	12200000	37000000	87200000
KNH48896	KNH48896	glucosamine-1-phosphate N-acetyltransferase	VC_2762	1	389	K	NVGAGVITCNYDGANKHKTVIGDDVFVGSDC	1.86e-50	322.81	2	-0.28016	3463800	8327100	31400000	31700000
KNH48896	KNH48896	glucosamine-1-phosphate N-acetyltransferase	VC_2762	1	357	K	GNFVEMKNARLGEGSKANHLTYLGDAEIGKG	1.11e-14	172.83	3	-0.51649	1142600	880740	4332100	3191900
KNH48896	KNH48896	glucosamine-1-phosphate N-acetyltransferase	VC_2762	1	2	K	______________MKFSTVILAAGKGTRMH	2.28e-06	108.98	2	0.58895	0	0	1434800	0
KNH48896	KNH48896	glucosamine-1-phosphate N-acetyltransferase	VC_2762	1	153	K	RIVRKRGPVVAIVEQKDASEEQKLIKEVNTG	4.53e-09	132.51	3	-0.55053	0	249600	0	0
KNH48900	KNH48900	3-hydroxyacyl-CoA dehydrogenase fadB	VC_2758	1	526	K	FSLLMRDGANFTEIDKVMERQFGWPMGPAYL	1.06e-06	117.23	2	0.26452	0	0	0	316050
KNH48900	KNH48900	3-hydroxyacyl-CoA dehydrogenase fadB	VC_2758	1	279	K	LPRDAALDIERKHFIKLAKSTEAQALVGIFL	0.000753708	124.89	2	0.21805	274780	129600	876680	913800
KNH48900	KNH48900	3-hydroxyacyl-CoA dehydrogenase fadB	VC_2758	1	363	K	HSLELGMTEAAKLLNKQLERGKIDGFKMAGI	0.000265946	141.2	2	0.64148	657340	348590	1448900	1457200
KNH48900	KNH48900	3-hydroxyacyl-CoA dehydrogenase fadB	VC_2758	1	6	K	__________MIYQAKTLQVKQLANGIAELS	1.53e-08	201.61	2	0.58411	0	0	737780	826870
KNH48900	KNH48900	3-hydroxyacyl-CoA dehydrogenase fadB	VC_2758	1	597	K	FGQKNGSGFYQYTVDKKGKPKKAFSDDVLAI	8.75e-09	176.87	2	0.016409	0	0	608880	983280
KNH48906	KNH48906	adenosine (5')-pentaphospho-(5'')-adenosine pyrophosphohydrolase	VC_0671	1	140	K	RWVSYWYPVRQVVSFKRDVYRRAMKEFASLA	0.000106838	158.12	2	-0.017783	885560	628070	2513600	2851200
KNH48909	KNH48909	aldo/keto reductase family Oxidoreductase Tas	VC_0667	1	100	K	ATKVAGPRNVPYIRDKMALDHRNIHQAVDDS	0.00182908	97.965	2	-0.096075	0	0	208360	157270
KNH48909	KNH48909	aldo/keto reductase family Oxidoreductase Tas	VC_0667	1	193	K	NETPWGVMSYLRLAEKHELPRIVSIQNPYNL	5.56e-05	152.38	2	-0.18189	538520	391310	2224000	2012400
KNH48909	KNH48909	aldo/keto reductase family Oxidoreductase Tas	VC_0667	1	5	K	___________MQYTKLPHSSLEISKICLGT	6.18e-17	203.88	2	-0.47272	2189500	0	9933400	10200000
KNH48909	KNH48909	aldo/keto reductase family Oxidoreductase Tas	VC_0667	1	75	K	QIQGKTEEFIGNWLTKSGKREKIVLATKVAG	3.96e-16	199.19	2	-1.0391	634680	537630	1383800	2944400
KNH48911	KNH48911	transcriptional regulator VpsR	VC_0665	1	189	K	GESGTGKETVAKAIHKTSSRAQKPFISVNCR	0.0248766	56.434	2	0.082803	35674	0	0	0
KNH48911	KNH48911	transcriptional regulator VpsR	VC_0665	1	196	K	ETVAKAIHKTSSRAQKPFISVNCRAMSEKRL	0.000286609	108.7	2	-0.78591	0	0	0	917980
KNH48911	KNH48911	transcriptional regulator VpsR	VC_0665	1	364	K	RYHWPGNVRELMNQIKRVVLMSDTVVLDESQ	0.000348717	138.85	2	0.083153	1997400	1380700	3355900	7306300
KNH48911	KNH48911	transcriptional regulator VpsR	VC_0665	1	330	K	SDIVLLAKHFLQEYSKEYNAQARSFSDDAVR	9.89e-14	156.6	3	-0.63979	0	0	384900	1270500
KNH48912	KNH48912	lysyl-tRNA synthetase	VC_0664	1	155	K	EQFQLLTKALRPLPEKFHGLTDQEMRYRQRY	5.78e-14	170.64	3	-0.23782	5874500	7694200	24800000	34000000
KNH48912	KNH48912	lysyl-tRNA synthetase	VC_0664	1	56	K	HPNSFRRDSLAGDLQKKFGEKSKEELEALNH	1.35e-05	135.79	2	-0.25224	1152700	431070	1256500	2868800
KNH48912	KNH48912	lysyl-tRNA synthetase	VC_0664	1	109	K	GRIQAYASKEVQQELKDKYQGLDIGDIIGVQ	0.000149003	157.99	2	-0.17002	4693300	3332700	7454300	6724900
KNH48912	KNH48912	lysyl-tRNA synthetase	VC_0664	1	102	K	LVIQETSGRIQAYASKEVQQELKDKYQGLDI	4.28e-15	220.37	2	0.016048	256750	427050	712550	762580
KNH48912	KNH48912	lysyl-tRNA synthetase	VC_0664	1	63	K	DSLAGDLQKKFGEKSKEELEALNHVVSIAGR	1.11e-09	148.56	3	-0.12367	902070	1414500	4640100	2490800
KNH48916	KNH48916	peptide chain release factor 3	VC_0659	1	310	K	KFTGFVFKIQANMDPKHRDRIAFVRIVSGTY	1.93e-07	124.21	3	-0.38996	5877400	4786500	10700000	13900000
KNH48916	KNH48916	peptide chain release factor 3	VC_0659	1	326	K	HRDRIAFVRIVSGTYKQGMKMNHVRLGKQVN	1.19e-05	126.39	2	0.56152	357610	0	502890	639950
KNH48916	KNH48916	peptide chain release factor 3	VC_0659	1	486	K	ARWVECDDVKKFEEFKRKNQSNLALDGGDNL	0.00671618	107.43	2	0.46032	0	561620	1517600	1758900
KNH48916	KNH48916	peptide chain release factor 3	VC_0659	1	522	K	TMVNLNLAQERSPEVKFRATREH________	6.72e-05	160.03	2	0.30833	1042900	763010	1197900	1903800
KNH48916	KNH48916	peptide chain release factor 3	VC_0659	1	480	K	GVNVATARWVECDDVKKFEEFKRKNQSNLAL	0.00250385	76.827	2	0.001593	0	0	0	190420
KNH48917	KNH48917	GGDEF domain-containing protein, predicted signal transduction protein containing a membrane domain, an EAL and a GGDEF domain	VC_0658	1	13	K	___MTKFRKIHSLAFKQAKSVFLVSVLLGLC	0.00178113	87.258	3	0.086871	0	0	532050	525790
KNH48918	KNH48918	ribosomal-protein-alanine acetyltransferase	VC_0657	1	135	K	GFNEIDRRVNYYPVAKGKSEDAIIMSYLFL_	0.00100554	76.827	2	-3.6505	178930	122310	0	0
KNH48922	KNH48922	PAS fold family protein	VC_0653	1	419	K	ERGRNRLIKFNDQMNKEARMRLWLEIELQKA	3.25e-10	203.35	2	-0.66842	129550	94726	331210	542160
KNH48922	KNH48922	PAS fold family protein	VC_0653	1	69	K	MSDSQVLGEHFYRHLKPFYERAFNNEHIESE	0.000319021	131.03	2	0.64334	176680	160930	769910	1377500
KNH48922	KNH48922	PAS fold family protein	VC_0653	1	370	K	IISLINQPFDLHHFSKRLACSIGSVRYPGDG	0.00730937	63.754	4	-0.31886	0	0	787700	0
KNH48922	KNH48922	PAS fold family protein	VC_0653	1	187	K	QKLLGENLSRLFIDEKTKTVFSSQLASLLTE	0.00135025	94.114	2	-0.33709	0	0	0	2982000
KNH48922	KNH48922	PAS fold family protein	VC_0653	1	311	K	NINDSLGHHIGDKVIKEVAARLKRLLPQQAV	0.0412603	58.23	2	-1.8677	128460	0	0	0
KNH48922	KNH48922	PAS fold family protein	VC_0653	1	10	K	______MPAQTSSQLKHWFAKITSHSPFFFA	0.000130678	78.814	3	-0.94465	674900	1022800	3279400	3787100
KNH48922	KNH48922	PAS fold family protein	VC_0653	1	465	K	ARDFSINGAEALVRWKHPVEGYISPGAFIPV	0.00401127	68.411	3	-0.49717	0	0	917910	0
KNH48928	KNH48928	30S ribosomal protein S15	VC_0646	1	71	K	LLRMVSSRRKLLDYLKGKDLSRYQDLIKRLG	0.000820172	104.37	2	0.98553	0	0	6123800	9680300
KNH48928	KNH48928	30S ribosomal protein S15	VC_0646	1	8	K	________MSLNAETKAAIVAEYARCENDTG	9.17e-07	177.63	2	1.5065	0	380750	0	0
KNH48928	KNH48928	30S ribosomal protein S15	VC_0646	1	83	K	DYLKGKDLSRYQDLIKRLGLRR_________	1.56e-05	178.84	2	-0.14853	0	0	0	30700000
KNH48929	KNH48929	tRNA pseudouridine synthase B	VC_0645	1	73	K	LGEATKFSQFLLDSDKRYRVIAKLGERTDTS	1.38e-17	246.93	2	-0.55524	1234500	820420	1853400	3251300
KNH48930	KNH48930	ribosome-binding factor A	VC_0644	1	119	K	GMRMSNLVTEVINSDKRRKHEAGRDEDEA__	4.21e-10	160.52	3	-1.2693	0	137310	0	0
KNH48931	KNH48931	translation initiation factor IF-2	VC_0643	1	42	K	AGMNKAVADHVSEDEKQKLLAHLRKEHGDAT	1.02e-09	157.68	2	0.046067	41592	38360	100250	89690
KNH48931	KNH48931	translation initiation factor IF-2	VC_0643	1	147	K	RAAEEKAKREAEEAAKREAEAKRMAEEKAKR	0.000336108	139.68	3	0.022383	41534	0	41465	0
KNH48931	KNH48931	translation initiation factor IF-2	VC_0643	1	218	K	EESRRQLEKVRELAEKNGERWSADKETVGDM	0.00319887	83.647	2	-0.054823	73808	69747	0	62862
KNH48931	KNH48931	translation initiation factor IF-2	VC_0643	1	857	K	NVVIYEGELESLRRFKDDVAEVKNGYECGIG	4.43e-05	125.97	2	-0.61873	7197900	4453200	8681300	10600000
KNH48931	KNH48931	translation initiation factor IF-2	VC_0643	1	864	K	ELESLRRFKDDVAEVKNGYECGIGVKNYNDV	3.16e-09	130.46	3	0.047304	0	379190	784760	870910
KNH48931	KNH48931	translation initiation factor IF-2	VC_0643	1	874	K	DVAEVKNGYECGIGVKNYNDVRVGDQIEVFE	9.31e-34	289.89	2	-0.01755	0	0	0	465260
KNH48931	KNH48931	translation initiation factor IF-2	VC_0643	1	299	K	SRPRGGKAGRKGRINKPMSMQHGFDKTAVVA	6.26e-09	136.01	2	-2.1881	20400000	16900000	29000000	43500000
KNH48931	KNH48931	translation initiation factor IF-2	VC_0643	1	309	K	KGRINKPMSMQHGFDKTAVVAKADVVVGETI	0.000806396	92.575	3	-1.0567	1548200	1301200	1653400	3123900
KNH48931	KNH48931	translation initiation factor IF-2	VC_0643	1	510	K	KAAGVPLIVAVNKIDKDTANPDNVKTELSQY	9.72e-07	154.67	2	0.099833	452200	0	408430	439310
KNH48931	KNH48931	translation initiation factor IF-2	VC_0643	1	211	K	EARRKAEEESRRQLEKVRELAEKNGERWSAD	0.014038	90.37	2	-0.07361	0	0	166030	229620
KNH48932	KNH48932	transcription termination protein NusA	VC_0642	1	185	K	RENFRPGDRVRGLLYKVAPEARGFQLFITRS	6.12e-06	123.35	2	0.3862	5756400	3822500	7298700	14700000
KNH48932	KNH48932	transcription termination protein NusA	VC_0642	1	117	K	FDRITTQTAKQVIVQKVREAERAQIVEQFID	0.000128755	149.4	2	0.1912	574330	0	0	0
KNH48934	KNH48934	ribosome hibernation protein YfiA	VC_0706	1	23	K	KNIEVTSAIRNHIEGKLKKLEKWQVDIIGCQ	0.000619557	113.94	2	0.31378	121250	182060	223940	116630
KNH48935	KNH48935	chorismate mutase/prephenate dehydratase	VC_0705	1	262	K	LNRADVAAIGNSASGKLYGLQPIQGNIANQT	2.3e-05	93.679	3	-0.1581	0	0	747580	0
KNH48935	KNH48935	chorismate mutase/prephenate dehydratase	VC_0705	1	67	K	REQQLLVKLINAGKEKYQLDPQYITKIFHTI	1.7e-07	167.11	2	-0.04849	0	0	359760	949510
KNH48935	KNH48935	chorismate mutase/prephenate dehydratase	VC_0705	1	59	K	AKPVRDPAREQQLLVKLINAGKEKYQLDPQY	3.88e-10	189.58	2	-1.0865	0	0	15400000	0
KNH48935	KNH48935	chorismate mutase/prephenate dehydratase	VC_0705	1	289	K	ANQTENHTRFIVVARKPVEVSPQIPAKTTLI	5.7e-08	142.08	2	1.034	356980	0	809250	602750
KNH48935	KNH48935	chorismate mutase/prephenate dehydratase	VC_0705	1	143	K	SRKNTELIELNCDHFKEVARTVESGHADYGV	1.88e-09	113.88	3	-0.42442	0	0	0	479920
KNH48935	KNH48935	chorismate mutase/prephenate dehydratase	VC_0705	1	45	K	RKMSIEVAKSKVETAKPVRDPAREQQLLVKL	0.000338367	70.889	3	0.017313	0	0	0	173530
KNH48935	KNH48935	chorismate mutase/prephenate dehydratase	VC_0705	1	115	K	PQSRKPLARVAFLGAKGSYSHLATREYFSRK	0.00113401	83.869	3	-0.060792	0	0	856300	0
KNH48938	KNH48938	UPF0244 protein	VC_0702	1	13	K	___MRKIIIASQNPAKVNAVRSAFSTVFPDQ	1.65e-16	242.97	2	0.18619	459310	0	1113000	1117000
KNH48941	KNH48941	ABC transporter ATP-binding protein	VC_0698	1	304	K	ARMARFEELQNTEHQKRNETNELFIPPGERL	1.51e-11	208.75	3	-0.7782	0	0	579890	700300
KNH48941	KNH48941	ABC transporter ATP-binding protein	VC_0698	1	434	K	NFEIPARAYCSRFNFKGVDQQKVIGELSGGE	1.36e-06	172.94	2	0.22605	2696300	2007100	5219600	7944000
KNH48941	KNH48941	ABC transporter ATP-binding protein	VC_0698	1	57	K	GAGKSTLLRIMAGIDKDIDGEARPQPGLKVG	5.16e-10	145.48	3	-0.67204	1002700	546000	1457800	2048200
KNH48941	KNH48941	ABC transporter ATP-binding protein	VC_0698	1	322	K	ETNELFIPPGERLGDKVIEVKNLTKSFDGRV	0.0118284	62.201	2	-0.44847	0	0	357980	0
KNH48941	KNH48941	ABC transporter ATP-binding protein	VC_0698	1	327	K	FIPPGERLGDKVIEVKNLTKSFDGRVLIDDL	0.000432911	125.71	2	0.26107	0	0	778050	821830
KNH48941	KNH48941	ABC transporter ATP-binding protein	VC_0698	1	263	K	LEQKDARLKQEASQEKARQKTIEKELEWVRQ	3.44e-08	181.66	2	-0.24671	206880	121240	244440	153880
KNH48941	KNH48941	ABC transporter ATP-binding protein	VC_0698	1	79	K	RPQPGLKVGYLPQEPKLDESKTVREVVEEAV	4.05e-09	131.12	2	0.3085	1162400	713290	2065300	2478900
KNH48943	KNH48943	chorismate mutase/prephenate dehydrogenase	VC_0696	1	87	K	EDILRRTMRESYASEKDSGFKCLNPELRSVV	1.16e-06	155.33	2	0.29196	0	0	264600	458150
KNH48943	KNH48943	chorismate mutase/prephenate dehydrogenase	VC_0696	1	119	K	IGGNGQLGRLFGRMFKLSGYQVKVLGSQDWD	9.02e-06	136.39	2	-0.78214	1920200	1210800	4348900	4272000
KNH48944	KNH48944	Tyr-sensitive phospho-2-dehydro-3-deoxyheptonate aldolase	VC_0695	1	32	K	LITPDALKAKIPLSDKARKFIRESRQTVADI	0.000146423	147.69	2	-0.22114	217160	170810	0	0
KNH48944;KNH51937	KNH51937	Tyr-sensitive phospho-2-dehydro-3-deoxyheptonate aldolase;phospho-2-dehydro-3-deoxyheptonate aldolase	VC_0695;VC_1507	1	96	K	ELSGQLEIVMRVYFEKPRTTVGWKGLINDPY;QLSDQLYIVMRVYFEKPRTTVGWKGLINDPH	0.000283384	144.9	2	0.035174	20100000	11100000	54900000	89100000
KNH48945	KNH48945	autolysin sensor kinase	VC_0694	1	529	K	YDGLGMQIVEKRLTNKFGTKSGLQIEVAPQE	0.000278096	147.41	2	-0.40154	0	0	1408400	1266200
KNH48945	KNH48945	autolysin sensor kinase	VC_0694	1	323	K	LIIPLRAGDRVIGTIKLYEPKRKLFSTINMS	2.52e-08	192.12	2	-0.019596	4052000	4210600	20900000	21600000
KNH48947	KNH48947	beta-hexosaminidase	VC_0692	1	141	K	AIGNRAFGEDVQTVLKHSSAFLRGMKAVGMA	9.6e-05	133.87	3	1.0331	0	5470600	16200000	50700000
KNH48947	KNH48947	beta-hexosaminidase	VC_0692	1	160	K	AFLRGMKAVGMATTGKHFPGHGAVIADSHLE	8.92e-35	202.7	5	-0.085744	0	1420600	0	7599300
KNH48947	KNH48947	beta-hexosaminidase	VC_0692	1	309	K	ATALLKKQQFSYSELKRLDRWQQASANMQRL	4.89e-07	179.81	2	1.6521	0	0	921750	1301200
KNH48947	KNH48947	beta-hexosaminidase	VC_0692	1	47	K	FGRNYHDNQQLLALNKAIRQAAKRPILIGVD	2.12e-33	283.35	2	-0.081866	2318100	2322400	13000000	16800000
KNH48947	KNH48947	beta-hexosaminidase	VC_0692	1	54	K	NQQLLALNKAIRQAAKRPILIGVDQEGGRVQ	5.89e-06	103.75	3	0.42983	0	667970	1864100	3227900
KNH48948	KNH48948	anhydro-N-acetylmuramic acid kinase	VC_0691	1	210	K	LMDSWCQKERNQPYDKDALWAKQGSVNAALL	0.000147201	85.355	2	0.23386	0	0	0	479840
KNH48950	KNH48950	NhaP-type Na+/H+ and K+/H+ antiporter	VC_0689	1	524	K	QEYHGLPFLGGEVSYKKLASLVGQGAEVKHT	1.84e-10	134.07	3	0.29318	0	0	1929600	0
KNH48950	KNH48950	NhaP-type Na+/H+ and K+/H+ antiporter	VC_0689	1	540	K	KLASLVGQGAEVKHTKLSENFTYQDYQQTHK	9.42e-10	186.17	3	-0.75691	0	0	328900	0
KNH48950	KNH48950	NhaP-type Na+/H+ and K+/H+ antiporter	VC_0689	1	537	K	SYKKLASLVGQGAEVKHTKLSENFTYQDYQQ	1.36e-07	151.66	2	0.22501	0	0	184390	184970
KNH48955	KNH48955	isoleucyl-tRNA synthetase	VC_0682	1	393	K	GQHVFKANDSVLEVLKEKGALLHHHAYEHSY	1.61e-15	237.76	2	-1.5225	985220	0	1232400	1731900
KNH48955	KNH48955	isoleucyl-tRNA synthetase	VC_0682	1	883	K	GDELRFVLLTSKAVVKPLAEKSEVAQATDID	0.000855152	89.355	2	-0.1131	682980	638400	1015100	1026000
KNH48955	KNH48955	isoleucyl-tRNA synthetase	VC_0682	1	879	K	LAKLGDELRFVLLTSKAVVKPLAEKSEVAQA	0.0182584	68.626	2	-0.1049	0	0	1222800	0
KNH48955	KNH48955	isoleucyl-tRNA synthetase	VC_0682	1	205	K	DCGSALAEAEVEYKNKVSPSIDVRFKAADEA	5.49e-06	148.94	2	-0.026175	768670	680890	2500300	1833400
KNH48955	KNH48955	isoleucyl-tRNA synthetase	VC_0682	1	833	K	NAFWNDIQKVRGSVNKLLENARNEKLIGGSL	3.3e-11	162.8	3	0.22492	805570	621580	1923500	2748400
KNH48955	KNH48955	isoleucyl-tRNA synthetase	VC_0682	1	415	K	HHHAYEHSYPHCWRHKTPIIFRATPQWFVSM	0.000699632	110.12	2	-0.17169	0	0	635300	0
KNH48955	KNH48955	isoleucyl-tRNA synthetase	VC_0682	1	866	K	ELVLFADDALASKLAKLGDELRFVLLTSKAV	0.00373496	79.489	2	-0.69313	369530	272680	769140	936000
KNH48955	KNH48955	isoleucyl-tRNA synthetase	VC_0682	1	611	K	LTHGFVVDGQGRKMSKSIGNVVAPQDVTNKL	7.87e-14	194.77	2	-0.14995	473690	318350	0	0
KNH48958	KNH48958	30S ribosomal protein S20	VC_0679	1	69	K	VTPILDRMATKGLIHKNKAARHKSRFFAAIN	0.00306763	96.048	2	-0.3271	239230	239380	241730	201170
KNH48958	KNH48958	30S ribosomal protein S20	VC_0679	1	5	K	___________MANNKSAKKRAIQAEKRRQH	0.0204555	44.753	2	0.57435	0	0	304310	0
KNH48958	KNH48958	30S ribosomal protein S20	VC_0679	1	8	K	________MANNKSAKKRAIQAEKRRQHNAS	0.0204555	44.753	2	0.57435	0	0	304310	0
KNH48962	KNH48962	thymidylate synthase	VC_0675	1	117	K	DDMGRVYGVQGRAWAKPDGGHIDQLKKIVDD	0.0147833	59.155	3	0.5114	502620	0	1384300	2436500
KNH48966	KNH48966	chaperone ClpB	VC_0711	1	476	K	VWKAEKAALSGTQHIKAALEQARMDLEVARR	2.33e-06	114.96	3	0.10656	0	0	3330000	3074600
KNH48966	KNH48966	chaperone ClpB	VC_0711	1	831	K	PLKRAIQQNVENPLAKSILAGKFLPGSPILL	7.16e-16	238.03	3	-0.30575	0	589160	1464300	1677300
KNH48966	KNH48966	chaperone ClpB	VC_0711	1	837	K	QQNVENPLAKSILAGKFLPGSPILLSVKDGN	9.71e-16	235.71	2	-1.6124	0	0	10500000	35400000
KNH48966	KNH48966	chaperone ClpB	VC_0711	1	134	K	KGPLGTLLKEFGLTEKKVSDAIEKIRGGQKV	0.00101907	110.31	2	-0.15871	327730	354780	1107200	0
KNH48966	KNH48966	chaperone ClpB	VC_0711	1	747	K	LDYQGIKEQVMDVVSKHFRPEFLNRVDESVV	5.64e-14	170.91	5	0.20393	869630	1093000	12000000	6093400
KNH48966	KNH48966	chaperone ClpB	VC_0711	1	300	K	GAGKGEGSMDAGNMLKPALARGELHCVGATT	6.89e-18	223.36	2	-0.90785	0	0	430630	980550
KNH48966	KNH48966	chaperone ClpB	VC_0711	1	439	K	IEQQALSNEHDEASEKRLAILNEELQEKERD	2.89e-09	140.46	3	-0.39365	160580	0	0	0
KNH48966	KNH48966	chaperone ClpB	VC_0711	1	142	K	KEFGLTEKKVSDAIEKIRGGQKVYDPNAEEL	1.71e-05	142.04	2	0.69402	0	0	4714500	5205800
KNH48966	KNH48966	chaperone ClpB	VC_0711	1	451	K	ASEKRLAILNEELQEKERDYAELEEVWKAEK	0.00872682	85.813	2	-0.64904	0	0	278280	222500
KNH48966	KNH48966	chaperone ClpB	VC_0711	1	568	K	EAEKEKLLRMEEVLHKRVIGQKEAVEVVANA	6.16e-06	181.49	2	0.19316	805700	900030	0	0
KNH48966	KNH48966	chaperone ClpB	VC_0711	1	556	K	SKQTGIPVSKMLEAEKEKLLRMEEVLHKRVI	0.000447083	122.18	2	-0.30302	411130	321140	0	1187200
KNH48966	KNH48966	chaperone ClpB	VC_0711	1	414	K	SSIRMQIDSKPEALDKLERKIIQLKIEQQAL	7.48e-16	211.82	2	0.080729	8227800	4670600	16800000	20600000
KNH48966	KNH48966	chaperone ClpB	VC_0711	1	550	K	EIAEVLSKQTGIPVSKMLEAEKEKLLRMEEV	3.17e-09	138.2	2	-0.35393	1554200	1520700	5861800	7777700
KNH48966	KNH48966	chaperone ClpB	VC_0711	1	325	K	CVGATTLDEYRQYIEKDPALERRFQKVLVDE	3.48e-06	145.99	3	0.28053	207340	0	515960	1263600
KNH48966	KNH48966	chaperone ClpB	VC_0711	1	640	K	SEDAMVRVDMSEFMEKHSVARLVGAPPGYVG	1.61e-28	267.85	3	-0.046614	4848200	4714700	17900000	29800000
KNH48968	KNH48968	ribosomal large subunit pseudouridine synthase D	VC_0709	1	37	K	QAVAELFTDFSRSRLKEWLLEGKIAVNGDVI	0.0279056	65.157	2	-0.34857	0	140220	181110	0
KNH48968	KNH48968	ribosomal large subunit pseudouridine synthase D	VC_0709	1	206	K	RHSTKRTLMSVSPMGKHAVTHYRVAEHFREH	1.84e-06	117.2	3	-0.098632	0	393080	0	1651200
KNH48971	KNH48971	RNA-binding protein	VC_0159	1	74	K	ASSTTKTLYVGNLPYKANESHVKELFAEFGE	0.000160434	80.638	3	0.084622	1253500	0	0	0
KNH48974	KNH48974	thiamine biosynthesis protein thiC	VC_0061	1	588	K	VAHFCSMCGPKFCSMKISQEVRDYANNQTLD	2.31e-08	194.17	2	-1.7647	642100	1272700	0	0
KNH48974	KNH48974	thiamine biosynthesis protein thiC	VC_0061	1	514	K	GLPNKEDVKTGLITYKLAAHAADLAKGHPGA	0.00868939	63.128	3	0.054612	721060	513910	0	0
KNH48974	KNH48974	thiamine biosynthesis protein thiC	VC_0061	1	583	K	QESGKVAHFCSMCGPKFCSMKISQEVRDYAN	1.94e-06	114.69	3	-0.99677	0	457440	503820	1248400
KNH48975	KNH48975	thiamine-phosphate pyrophosphorylase	VC_0062	1	204	K	STQVFLTTRAFPTIDKAKFNLYPVVDDVNWI	0.0440446	41.427	2	0.77732	0	0	0	842840
KNH48975	KNH48975	thiamine-phosphate pyrophosphorylase	VC_0062	0.998798	238	K	LKLGVRTVQLRIKDPKQGDLEAQIIRAIALG	9.96e-10	172.09	3	-0.14833	1634700	988840	553750	1973200
KNH48976	KNH48976	ThiF protein, molybdopterin or thiamine biosynthesis adenylyltransferase	VC_0063	1	226	K	GSAHFPANQLLRFDGKSMNWQSLQLHPDKVC	1.92e-06	116.83	3	-0.20195	727560	744970	0	0
KNH48976	KNH48976	ThiF protein, molybdopterin or thiamine biosynthesis adenylyltransferase	VC_0063	1	5	K	___________MLTDKQFLRYQRQISLAELG	0.000240482	128.86	2	-0.76768	1135300	807340	716640	1017000
KNH48978	KNH48978	thiazole biosynthesis protein thiG	VC_0065	1	95	K	YAAELAREALATNWLKLEIHPDPKYLMPDPI	8.05e-05	89.311	3	1.2507	0	0	1268100	1206800
KNH48978	KNH48978	thiazole biosynthesis protein thiG	VC_0065	1	7	K	_________MLKIADKTFQSRLFTGTGKFSN	5.04e-07	184.49	2	1.003	793840	491590	1913600	2169700
KNH48978	KNH48978	thiazole biosynthesis protein thiG	VC_0065	1	19	K	IADKTFQSRLFTGTGKFSNRHVMAEALAASG	5.42e-12	228.98	2	0.13002	1356800	1236400	3265500	7461700
KNH48978	KNH48978	thiazole biosynthesis protein thiG	VC_0065	1	3	K	_____________MLKIADKTFQSRLFTGTG	0.00101267	120.62	2	-0.065584	1180800	1075000	4435600	3995000
KNH48980	KNH48980	xaa-Pro aminopeptidase	VC_0067	1	557	K	RCPIDKRAIEVNLLTKPELHWLNQYHQKVWD	3.27e-21	187.31	4	-0.193	0	0	8082700	0
KNH48980	KNH48980	xaa-Pro aminopeptidase	VC_0067	1	126	K	YDPRMHRGSWLTQAQKQLAGKINLCAVSSNP	4.06e-15	221.6	2	0.83527	825520	615710	1123000	1256600
KNH48980	KNH48980	xaa-Pro aminopeptidase	VC_0067	1	172	K	MRLIPLDRVGQSSLEKRQSIASTLRDKNADC	3.1e-05	170.3	2	-0.52287	391090	415830	423950	726350
KNH48980	KNH48980	xaa-Pro aminopeptidase	VC_0067	1	579	K	NQYHQKVWDEVSPLIKEAHVREWLQQATSPL	8.17e-14	165.3	2	1.6577	3469700	2692800	5566800	6594000
KNH48983	KNH48983	hypothetical protein VCV52_0073	VC_0070	1	21	K	YEMARILEQLDESPEKVMYGKLLNELGNQSS	4.2e-15	217.2	3	2.0897	598730	661040	578160	1174600
KNH48984	KNH48984	transcriptional regulator AsnC	VC_0071	1	31	K	KILMDDARTPYAEMAKQFNVSPATIHVRIEK	0.000312689	99.011	3	2.346	0	0	617450	2196500
KNH48986	KNH48986	UPF0341 protein	VC_0073	1	80	K	AHRRKFGGGKGQSIAKAAGLNKGVTPVVLDA	2.69e-06	97.565	2	-0.048317	0	0	0	175050
KNH48990	KNH48990	ferritin	VC_0078	1	163	K	GKALFFIDKDLAALAKKGSSSVMDAPAE___	0.00632116	82.452	2	-0.20298	0	0	169250	0
KNH48992	KNH48992	NAD(FAD)-utilizing dehydrogenase	VC_0080	1	308	K	VEVLIERQLFADKPLKQYSPKELDAVQTRLE	0.000238704	138.78	2	-0.0013048	627640	468090	964500	1217700
KNH48992	KNH48992	NAD(FAD)-utilizing dehydrogenase	VC_0080	1	313	K	ERQLFADKPLKQYSPKELDAVQTRLEQWSIV	9.61e-11	209.67	2	0.67488	310480	0	0	851410
KNH48994	KNH48994	DNA recombination protein RmuC	VC_0082	1	104	K	KLMAVLEKLRYFEAVKQERQQYADELNQVRA	0.000617685	92.838	2	2.741	0	129500	0	0
KNH48995	KNH48995	ubiquinone/menaquinone biosynthesis methyltransferase ubiE	VC_0083	1	97	K	GTGDLTAKFSRIVGEKGHVILADINNSMLNV	3.15e-06	114.55	3	1.1134	0	0	1634900	1593100
KNH48998	KNH48998	twin-arginine translocation protein TatA	VC_0086	1	76	K	TKNLEQAKTNASAEVKKDKEQA_________	0.00659043	67.507	2	-0.33591	0	0	0	95291
KNH48999	KNH48999	twin-arginine translocation protein TatB	VC_0087	1	55	K	KSMANSVKDELAHELKVQELQENLRKAEQMG	3.42e-05	152.59	3	0.37252	0	0	698240	0
KNH48999	KNH48999	twin-arginine translocation protein TatB	VC_0087	1	47	K	VAKFVSAAKSMANSVKDELAHELKVQELQEN	0.0120811	61.444	3	-0.54998	0	0	542310	0
KNH48999	KNH48999	twin-arginine translocation protein TatB	VC_0087	1	34	K	VLGPERLPHAIRSVAKFVSAAKSMANSVKDE	0.000272508	117.02	2	-1.3165	0	0	1023700	909650
KNH49004	KNH49004	LexA repressor	VC_0092	1	2	K	______________MKPLTPRQQEVFDLIKS	0.00209966	102.71	2	-0.62897	0	0	407670	0
KNH49006	KNH49006	glycerol-3-phosphate acyltransferase	VC_0093	1	731	K	LLVSCPHLGKAELEEKSQEVAQRLGRLHGIN	1.17e-12	207.34	2	0.2242	0	0	151250	0
KNH49010	KNH49010	methyl-accepting chemotaxis protein	VC_0098	1	614	K	PDQDTSAPSLLKAVNKRPQSAPVTRHPASHI	0.000106502	87.083	3	0.85943	0	0	105290	154000
KNH49014	KNH49014	delta-aminolevulinic acid dehydratase	VC_0105	1	301	K	GEYAMHKAAIMNGWLKERETVFESLLCFKRA	8.37e-07	166.33	2	-0.05204	1066700	639040	2221700	3661200
KNH49014	KNH49014	delta-aminolevulinic acid dehydratase	VC_0105	1	346	K	EWLAEDSAKAAQFLPKK______________	0.00758761	77.058	2	-0.39934	427180	395910	926240	948560
KNH49014	KNH49014	delta-aminolevulinic acid dehydratase	VC_0105	1	224	K	YYGPFRDAVGSSANLKGGNKKNYQMDPANSD	4.85e-10	196.67	2	0.24078	327410	156160	766020	875320
KNH49014	KNH49014	delta-aminolevulinic acid dehydratase	VC_0105	0.862207	228	K	FRDAVGSSANLKGGNKKNYQMDPANSDEALH	0.0220187	53.754	3	0.39777	0	0	0	827130
KNH49016	KNH49016	DNA polymerase I	VC_0108	1	526	K	LRLHQRIHPLIEQDAKLEQVYREIEMPLVPV	0.000609907	97.797	3	0.3706	0	0	0	818970
KNH49016	KNH49016	DNA polymerase I	VC_0108	1	651	K	RGLAKLKSTYTDKLPKMINPSTGRVHTSYHQ	3.24e-06	135.72	2	-3.1966	507230	0	892850	1093400
KNH49016	KNH49016	DNA polymerase I	VC_0108	1	65	K	MRQFASDRMAVIFDAKGKTFRDEMYDQYKAH	3.75e-05	113.62	2	1.3929	3549600	1250100	6488200	15400000
KNH49017	KNH49017	GTP-binding protein EngB	VC_0111	1	106	K	EMKLKWQRALGEYLQKRQSLKGLVVLMDIRH	2.62e-05	172.14	2	-0.88947	415800	280550	576250	863030
KNH49018	KNH49018	cytochrome c4	VC_0112	1	163	K	LSGFPKISGQHADYIKAQLEKFRSGTRANDM	0.0107582	63.212	3	0.43025	0	289480	542510	703090
KNH49018	KNH49018	cytochrome c4	VC_0112	1	56	K	NSPLTIYPKLAGQHEKYLEKQLKELKLGASS	4.67e-05	132.17	2	-0.13295	608040	1004800	1985200	3248900
KNH49018	KNH49018	cytochrome c4	VC_0112	1	60	K	TIYPKLAGQHEKYLEKQLKELKLGASSGGKQ	0.00928741	73.665	2	-0.26292	0	0	404020	737120
KNH49022	KNH49022	oxygen-independent coproporphyrinogen III oxidase	VC_0116	1	364	K	KKYYAQVNEMRHALWKGVTLDKDDLLRREVI	0.050439	57.347	2	0.2018	0	0	0	260500
KNH49022	KNH49022	oxygen-independent coproporphyrinogen III oxidase	VC_0116	1	86	K	CYYCGCNKVITRHSHKADEYLDVLEHEIRQR	1.18e-06	119.51	4	-0.12493	0	0	1132500	0
KNH49023	KNH49023	HemY protein, with TPR repeat motif	VC_0117	1	352	K	YLREKHWADAQKHLEKALSLRSSVSDYAYLA	0.00130545	85.807	2	0.26871	363380	322900	1254500	982580
KNH49023	KNH49023	HemY protein, with TPR repeat motif	VC_0117	1	348	K	LGQLYLREKHWADAQKHLEKALSLRSSVSDY	2.39e-06	158.3	2	-0.87066	0	1450500	9587400	8590800
KNH49026	KNH49026	porphobilinogen deaminase	VC_0120	1	146	K	RRQCQLKAARPDLVIKELRGNVGTRLSKLDA	2.4e-06	107.39	3	-0.2774	480190	0	819820	1070400
KNH49027	KNH49027	adenylate cyclase CyaA	VC_0122	1	627	K	EGQTAMLDALKTVLGKMHQDALPPESVDVFC	1.92e-05	80.102	3	-0.8844	0	2200400	2099700	0
KNH49031	KNH49031	diaminopimelate epimerase	VC_0126	1	94	K	ARCFARFVRMKGLTNKYTIHVSTKKGKMVLN	0.00142979	67.234	3	-0.00066575	0	0	0	925110
KNH49031	KNH49031	diaminopimelate epimerase	VC_0126	1	139	K	EFEPNKIPFRAKQSEKTYILRVGEHTLFCGA	0.000884737	88.921	2	0.735	0	0	1614500	1475900
KNH49038	KNH49038	haloacid dehalogenase-like hydrolase	VC_0134	1	107	K	PQDLVQAIIDVVKHDKQLFVHLYRNDEWMLN	2.5e-06	136.86	3	0.036175	0	0	2526000	0
KNH49038	KNH49038	haloacid dehalogenase-like hydrolase	VC_0134	1	11	K	_____MTTSAHKHPYKIVASDLDGTLLAPNH	1.5e-09	97.395	4	-1.8201	0	0	5547700	0
KNH49039	KNH49039	lysophospholipase L2	VC_0135	1	332	K	LDHILRFFADSTIDHKRQHHRP_________	0.0213757	51.927	3	-0.88987	0	0	360040	593230
KNH49042	KNH49042	non-specific DNA-binding protein Dps/ferroxidase	VC_0139	1	92	K	RPMHSFSGYLKAAQIKEHTDSIDGRSSMQGL	2.63e-07	123.02	2	0.69342	0	0	377060	352510
KNH49042	KNH49042	non-specific DNA-binding protein Dps/ferroxidase	VC_0139	1	87	K	LTLSARPMHSFSGYLKAAQIKEHTDSIDGRS	0.000446211	108.72	3	0.2932	0	0	921130	672280
KNH49044	KNH49044	hypothetical protein VCV52_0137	VC_0142	1	46	K	QLITSCEERLPHDVIKKLRYVATIRNKVVHE	0.00368115	84.227	2	-0.41877	0	1210900	8323600	9012100
KNH49044	KNH49044	hypothetical protein VCV52_0137	VC_0142	1	57	K	HDVIKKLRYVATIRNKVVHEDDYRLDDRKAF	9.63e-06	134.23	2	-0.63013	550180	410510	2282300	2566100
OFJ40584	OFJ40584	signal recognition particle-docking protein FtsY	VC_0147	1	209	K	GVNGVGKTTTIGKLAKQFQAQGKKVMLAAGD	5.02e-08	195.06	2	0.098948	111200	86200	385860	283910
KNH49050	KNH49050	cell division transporter ATP-binding protein FtsE	VC_0148	1	115	K	VALPMRIESISENEIKRRVSAALDKTGLLDK	5.77e-18	258.47	3	0.087035	296840	121760	602260	799700
KNH49050	KNH49050	cell division transporter ATP-binding protein FtsE	VC_0148	1	130	K	KRRVSAALDKTGLLDKARCLPSQLSGGEQQR	1.1e-05	178.6	2	-0.38441	7150600	5016500	19400000	32700000
KNH49053	KNH49053	soluble pyridine nucleotide transhydrogenase	VC_0151	1	381	K	LTAAKVPYEVGRASFKHLARAQIAGKDIGSL	0.000896776	110.41	2	-1.0689	242580	461830	1100700	1210800
KNH49053	KNH49053	soluble pyridine nucleotide transhydrogenase	VC_0151	1	154	K	ADKFVIATGSRPYHPKDVDFGHPRIYDSDSI	3.05e-07	98.443	4	0.15939	0	0	1586100	2024100
KNH49055	KNH49055	acetyl-coenzyme A synthetase	VC_0153	1	115	K	FSIVIVLLLIFWIGRKLGYIGKPR_______	0.0032184	100.07	2	-0.89052	977050	615220	0	0
KNH49060	KNH49060	oxaloacetate decarboxylase subunit alpha	VC_0550	1	418	K	LLQDELDHLTKELLEKAQVEKITLADAKVDD	2.59e-06	175.65	2	0.19014	455850	358700	778050	1280500
KNH49060	KNH49060	oxaloacetate decarboxylase subunit alpha	VC_0550	1	286	K	FREVRKKYAKFEGQLKGVDSRILIAQVPGGM	0.000135446	97.284	2	3.6125	0	0	323700	464810
KNH49060	KNH49060	oxaloacetate decarboxylase subunit alpha	VC_0550	1	101	K	QNLLGYRHYADDVVEKFVERAHVNGMDVFRI	8.28e-09	128.33	2	-2.1262	0	0	0	920670
KNH49060	KNH49060	oxaloacetate decarboxylase subunit alpha	VC_0550	1	430	K	LLEKAQVEKITLADAKVDDVLTYALFPQVGL	7.92e-08	157.14	3	-0.24948	0	0	1347000	2362000
KNH49060	KNH49060	oxaloacetate decarboxylase subunit alpha	VC_0550	1	280	K	EPIAAYFREVRKKYAKFEGQLKGVDSRILIA	0.000148636	128.61	2	-1.4274	0	0	0	6173400
KNH49060	KNH49060	oxaloacetate decarboxylase subunit alpha	VC_0550	1	128	K	VFRIFDAMNDVRNFEKAVKATIGVGAHAQGT	0.00742886	71.715	2	1.0498	0	0	638470	844010
KNH49060	KNH49060	oxaloacetate decarboxylase subunit alpha	VC_0550	1	3	K	_____________MSKPLAITDVVLRDAHQS	0.00029986	72.652	2	-0.66727	0	0	1133200	984830
KNH49062	KNH49062	quinone oxidoreductase	VC_0552	1	47	K	VLVKVAFASVNPIDVKTRAGLGWAAAQNKDK	1.05e-16	233.13	3	0.4414	1416000	1014800	4822800	7676400
KNH49065	KNH49065	glutamate-cysteine ligase	VC_0556	0.818115	222	K	FLQGRKTDLPFESIGKTLYLPYATSLRLSDL	0.00227805	71.946	3	1.0133	0	0	18000000	0
KNH49065	KNH49065	glutamate-cysteine ligase	VC_0556	1	20	K	AERLQTVANKPEVFQKFSRGLERESLRYTPE	2.61e-20	229.75	3	0.057964	3514500	2142400	10400000	19300000
KNH49065	KNH49065	glutamate-cysteine ligase	VC_0556	1	274	K	QGLNEAIRTPSAEFAKLGVKVEGEYRQLNSN	4.14e-08	160.91	2	0.74288	582670	0	969870	1677700
KNH49066	KNH49066	S-ribosylhomocysteine lyase	VC_0557	1	144	K	GTAAMHSLEEAKAIAKNVIAAGISVNRNDEL	2.04e-06	166.62	2	0.63551	0	0	0	704190
KNH49066	KNH49066	S-ribosylhomocysteine lyase	VC_0557	1	45	K	GDTITVFDLRFTMPNKDILSERGIHTLEHLY	6.09e-08	130.1	2	1.8796	1001500	844160	0	927210
KNH49067	KNH49067	hemolysin, Mg2+ and Co2+ transporter CorB	VC_0558	1	264	K	VGILRLREASRFMLEKNDFNKEMLLRAADEI	0.000242696	119.22	2	0.10728	460630	0	581480	1592800
KNH49067	KNH49067	hemolysin, Mg2+ and Co2+ transporter CorB	VC_0558	1	47	K	ALNRYRLKHLANSGHKGAKRVEKLLDRPDRL	0.0108103	64.64	3	0.40967	180390	0	0	0
KNH49069	KNH49069	signal recognition particle protein	VC_0560	1	395	K	INSMTMKERQNPDLIKGSRKKRIAAGSGTQV	5.59e-08	130.65	2	3.4728	268260	300020	592820	656680
KNH49069	KNH49069	signal recognition particle protein	VC_0560	1	278	K	RHITGKPIKFIGVGEKTDALEPFHPDRIASR	2.19e-06	113.28	3	-1.5923	1135000	580760	1972600	2271800
KNH49069	KNH49069	signal recognition particle protein	VC_0560	1	28	K	LKNISGKGRLTEDNIKDTLREVRMALLEADV	6.14e-21	260.77	2	0.6872	1304200	604780	2000200	2205300
KNH49069	KNH49069	signal recognition particle protein	VC_0560	1	268	K	DARGGAALSVRHITGKPIKFIGVGEKTDALE	0.00490517	78.77	2	-1.3954	0	0	148530	102830
KNH49069	KNH49069	signal recognition particle protein	VC_0560	1	418	K	AAGSGTQVQDVNRLLKQFTQMQKMMKKMQQG	4.68e-08	196.52	2	-0.12921	867230	529680	1434200	1554100
KNH49069	KNH49069	signal recognition particle protein	VC_0560	1	425	K	VQDVNRLLKQFTQMQKMMKKMQQGGMKGMMR	2.49e-05	152.06	2	-0.43837	848010	655260	807340	1663900
KNH49069	KNH49069	signal recognition particle protein	VC_0560	1	315	K	VLSLIEDLQRNVDQEKAEKLAKKFKEKKGFD	0.00190296	81.525	2	0.11505	669020	510120	482200	0
KNH49069	KNH49069	signal recognition particle protein	VC_0560	1	14	K	__MFENLTDRLSKTLKNISGKGRLTEDNIKD	0.0053136	76.221	2	0.08662	192210	115680	217700	280980
KNH49070	KNH49070	30S ribosomal protein S16	VC_0561	1	76	K	VSQGASLSDRVAQLVKTAQKAA_________	3.12e-06	160.74	2	-0.24311	4992200	4723700	7813600	7875500
KNH49073	KNH49073	50S ribosomal protein L19	VC_0564	1	96	K	VDSIEVKRRGAVRRAKLYYLRDLSGKAARIK	0.0042096	90.777	2	0.037088	446900	266320	342370	398840
KNH49073	KNH49073	50S ribosomal protein L19	VC_0564	1	6	K	__________MSNIIKALEQEQMKQDLPQFA	1.05e-09	179.59	2	-0.12561	7446700	5551700	13700000	13700000
KNH49073	KNH49073	50S ribosomal protein L19	VC_0564	1	87	K	RTFQTHSPVVDSIEVKRRGAVRRAKLYYLRD	4e-26	257.02	3	0.52155	2556400	2151600	5613600	6119100
KNH49076	KNH49076	cytochrome d ubiquinol oxidase subunit III	VC_0567	1	72	K	AQTAEMLDTLGKDYTKLYQHMAKTATDLIPN	2.39e-06	163.66	2	-0.28927	0	119770	415580	528670
KNH49076	KNH49076	cytochrome d ubiquinol oxidase subunit III	VC_0567	1	42	K	QYKTQKNLQKELESAKFTLEQQRQELSDHFA	4.08e-28	276.21	3	-1.1116	0	0	344210	880730
KNH49076	KNH49076	cytochrome d ubiquinol oxidase subunit III	VC_0567	1	102	K	NLPEQDNPFSKLAQQKEESKQPEELEQPPKD	0.000307928	128.28	2	0.13643	207130	199060	590630	396960
KNH49076	KNH49076	cytochrome d ubiquinol oxidase subunit III	VC_0567	1	29	K	IAVGMLIARLTTPQYKTQKNLQKELESAKFT	0.0113592	66.92	2	-0.61838	0	0	375740	0
KNH49076	KNH49076	cytochrome d ubiquinol oxidase subunit III	VC_0567	1	32	K	GMLIARLTTPQYKTQKNLQKELESAKFTLEQ	0.0389729	48.561	2	-0.33251	0	0	102190	0
KNH49076	KNH49076	cytochrome d ubiquinol oxidase subunit III	VC_0567	1	36	K	ARLTTPQYKTQKNLQKELESAKFTLEQQRQE	3.47e-08	201.61	2	0.19842	1348200	1213000	4259800	3897900
KNH49076	KNH49076	cytochrome d ubiquinol oxidase subunit III	VC_0567	1	143	K	GEEKAIIRSADLLNAKAS_____________	0.00144897	94.363	2	0.94743	0	0	0	1243000
KNH49077	KNH49077	AFG1-like ATPase	VC_0568	1	363	K	CQSRLIEMQSHDYLAKEHLG___________	0.000609907	97.797	3	0.52186	0	0	679490	633990
KNH49077	KNH49077	AFG1-like ATPase	VC_0568	1	9	K	_______MTPKQRYEKDLQRTDFYSDEAQAR	9.93e-05	140.83	2	0.75697	0	0	139280	0
KNH49077	KNH49077	AFG1-like ATPase	VC_0568	1	224	K	RTLQQAEIYHYPLDSKATDNLQRYFQQLISS	1.08e-06	133.16	3	-0.49865	0	0	511630	0
KNH49078	KNH49078	50S ribosomal protein L13	VC_0570	1	85	K	KNKMYHRHSEFPGGLKSFSFEKLIERKPEMV	0.00729229	67.846	3	0.25065	0	0	0	793640
KNH49078	KNH49078	50S ribosomal protein L13	VC_0570	1	7	K	_________MKTFVAKPETVKRDWYVVDAEG	1.5e-05	127.4	2	1.1286	1249800	904360	2279300	2838000
KNH49078	KNH49078	50S ribosomal protein L13	VC_0570	1	12	K	____MKTFVAKPETVKRDWYVVDAEGKTLGR	9.4e-06	142.98	2	0.047061	1387600	1530400	2945300	1994600
KNH49078	KNH49078	50S ribosomal protein L13	VC_0570	1	138	K	KVYAGAEHNHAAQQPKVLDI___________	3.4e-09	129.04	2	-0.086447	12600000	16800000	36500000	0
KNH49079	KNH49079	30S ribosomal protein S9	VC_0571	1	32	K	ARVFIKPGSGNIVINKRSLEEYFGRPTSCMV	3.89e-05	128.01	3	0.14372	1355500	919950	1165000	1308000
KNH49079	KNH49079	30S ribosomal protein S9	VC_0571	1	22	K	YGTGRRKSSAARVFIKPGSGNIVINKRSLEE	3.33e-09	135.56	3	0.058048	6463300	4321000	8568900	13200000
KNH49081	KNH49081	cytochrome b QcrB	VC_0574	1	243	K	GEGYESQFKFHEYYTKKYDIIDSIPFHPYGT	0.000331687	145.34	2	0.23658	6077600	11700000	28200000	26900000
KNH49081	KNH49081	cytochrome b QcrB	VC_0574	1	244	K	EGYESQFKFHEYYTKKYDIIDSIPFHPYGTV	4.17e-06	159.14	3	-0.13433	0	0	4492900	8114300
KNH49081	KNH49081	cytochrome b QcrB	VC_0574	1	19	K	LLDWVEKRLPAMNAYKKHLSEYPMPKNFNFW	3.86e-06	175.12	2	-0.36281	0	392170	788710	1088700
KNH49083	KNH49083	stringent starvation protein A	VC_0576	1	184	K	PVLGIDLIGPGSKELKVYMNRVFERDSFLAS	0.000321776	130.77	2	-1.2943	3038300	1856800	9503900	8979300
KNH49083	KNH49083	stringent starvation protein A	VC_0576	1	181	K	WRLPVLGIDLIGPGSKELKVYMNRVFERDSF	5.23e-07	143.56	2	-0.62092	0	0	10900000	0
KNH49083	KNH49083	stringent starvation protein A	VC_0576	1	116	K	LMIYRIERNWYSLAEKVVNGSPEVAENARNK	1.11e-11	193.42	3	0.24386	0	0	22700000	35100000
KNH49091	KNH49091	carbonic anhydrase	VC_0586	1	211	K	ASRSAVEDNYHKALEKILNPNHRLLCR____	6.24e-06	123.21	2	-0.1488	0	492400	1480600	1753600
KNH49091	KNH49091	carbonic anhydrase	VC_0586	1	207	K	GVRCASRSAVEDNYHKALEKILNPNHRLLCR	2.07e-10	202.05	2	0.0051977	220630	133290	442490	565730
KNH49092	KNH49092	sulfate permease	VC_0587	1	519	K	VYLLCPNEKTRAELEKFKVIDLVPDQNMFTF	0.000612612	106.88	2	0.031203	0	0	0	621360
KNH49093	KNH49093	ABC-type multidrug transport system ATPase component	VC_0589	1	28	K	YAGGFEALKGISLQVKKGDFYALLGPNGAGK	0.0215014	66.27	2	-0.98261	243040	0	720330	538460
KNH49095	KNH49095	pantoate-beta-alanine ligase	VC_0591	1	69	K	SIFVNPMQFDRAEDLKNYPRTLEEDLSKLNG	3.95e-07	190.08	2	-0.020315	0	0	5477800	0
KNH49096	KNH49096	3-methyl-2-oxobutanoate hydroxymethyltransferase	VC_0592	1	231	K	HDMFGISANYMPKFSKNFLAETGDIRQAVAK	9.33e-12	186.74	2	0.072497	0	0	468540	800430
KNH49098	KNH49098	Poly(A) polymerase	VC_0594	1	67	K	AFLVGGGVRDLLLGGKPKDFDVATNATPEQL	0.00293804	85.67	2	-1.1865	372310	0	518820	0
KNH49098	KNH49098	Poly(A) polymerase	VC_0594	1	348	K	DAITEASNRILDEVVKRIAIPRRHTTTVRDI	0.000105644	157.52	2	-0.28732	0	0	182170	251210
KNH49098	KNH49098	Poly(A) polymerase	VC_0594	1	386	K	PRRSGKRAFRLLELNKFRAGFDFLEMRGEIE	1.37e-05	177.65	2	0.43438	0	0	0	1373700
KNH49100	KNH49100	DnaK suppressor protein	VC_0596	1	98	K	LRNRDRERRLIKKIEKTLDKIKEEDFGYCES	0.00297073	120.31	2	0.30584	885560	899730	374230	383540
KNH49101	KNH49101	sugar/maltose fermentation stimulation protein	VC_0597	1	226	K	QEAGVEVLCYKASLSKHEIRMVSEVKFAHQV	7.22e-05	148.14	2	-0.2079	284690	311920	1097900	1246400
KNH49103	KNH49103	ATP-dependent helicase HrpB	VC_0601	1	470	K	QHSLHRWQQGRHPKQKLLIQRAQSLAHKLDT	0.00893083	73.975	2	-0.42178	0	0	1330000	0
KNH49106	KNH49106	aconitate hydratase 2	VC_0604	1	367	K	GLTDKARHALGLEASKEFRRPVAVADSGKGY	3.35e-08	145.55	2	0.48962	0	967210	2919200	3430900
KNH49106	KNH49106	aconitate hydratase 2	VC_0604	1	726	K	MTNIGHFRAAGKLLEKFNGQLNTRLWVAPPT	3.94e-11	205.12	2	-0.34631	884970	918500	1436400	2328500
KNH49106	KNH49106	aconitate hydratase 2	VC_0604	1	380	K	ASKEFRRPVAVADSGKGYTLAQKMVGKACGV	5.54e-06	105.06	3	0.16988	271600	401930	805330	983230
KNH49106	KNH49106	aconitate hydratase 2	VC_0604	1	782	K	PGCSLCMGNQARVADKATVMSTSTRNFPNRL	2.88e-12	203.03	2	0.090137	0	174950	454100	361900
KNH49108	KNH49108	nitrogen regulatory protein P-II	VC_0606	1	12	K	____MKLINAIIKPFKLDDVREALADVGIEG	0.000745337	126.24	2	0.21605	639330	416000	1500800	3326500
KNH49108;KNH50243	KNH50243	nitrogen regulatory protein P-II;nitrogen regulatory protein P-II	VC_0606;VC_2239	1	40	K	IEGMTVSEVKGFGRQKGHTELYRGAEYQVDF;ITGMTVSEVKGFGRQKGHTELYRGAEYMVDF	0.000882881	88.948	2	-0.026365	0	0	283660	205360
KNH49110	KNH49110	ferric iron ABC transporter iron-binding protein	VC_0608	1	188	K	ANHGEAEAKAWLEGVKANLARKPQGNDRDQV	0.0155035	73.9	2	-0.24564	0	0	1491600	1627400
KNH49110	KNH49110	ferric iron ABC transporter iron-binding protein	VC_0608	1	50	K	LIEPMFAEFTKETGIKVNVKFAKEGIAEKLA	0.000566222	112.41	2	-0.25681	0	0	559340	584960
KNH49110	KNH49110	ferric iron ABC transporter iron-binding protein	VC_0608	1	54	K	MFAEFTKETGIKVNVKFAKEGIAEKLAQEGE	0.00161054	102.77	2	0.22987	0	0	1925400	2464400
KNH49110	KNH49110	ferric iron ABC transporter iron-binding protein	VC_0608	1	57	K	EFTKETGIKVNVKFAKEGIAEKLAQEGEYSP	0.000162712	125.16	2	0.13975	987980	740550	3303200	3584900
KNH49110	KNH49110	ferric iron ABC transporter iron-binding protein	VC_0608	0.843509	147	K	RLGKLGDDFDYMDLAKPEFKGKICTRSGKHP	0.0260891	53.565	3	1.8619	0	0	0	1515500
KNH49110	KNH49110	ferric iron ABC transporter iron-binding protein	VC_0608	0.998181	151	K	LGDDFDYMDLAKPEFKGKICTRSGKHPYNIA	0.00178183	67.646	3	-1.0294	0	0	1496300	2185200
KNH49114	KNH49114	cellobiose phosphorylase	VC_0612	1	108	K	LEQAKYEVRHGLSYSKFKCEYNGIHATKTLF	8.65e-05	144.5	2	-1.9995	0	606900	1622000	2210000
KNH49114	KNH49114	cellobiose phosphorylase	VC_0612	1	259	K	HCGALHKQFVLQPGEKVRFAVILGVGKGNGA	2.81e-08	189.38	2	-0.063809	0	0	1031100	1027800
KNH49123	KNH49123	two component system sensor kinase SsrA	VC_0622	1	828	K	GFEAGANDYLSKPFNKQELAARIVAHLTASK	0.000178599	123.96	2	0.28956	186810	165280	532020	846790
KNH49123	KNH49123	two component system sensor kinase SsrA	VC_0622	1	1078	K	RVYLDRSTLQTRTLDKYLRIETLPKTPRWRT	0.000547417	132.96	2	-0.45833	598580	0	1516000	2836700
KNH49123	KNH49123	two component system sensor kinase SsrA	VC_0622	1	762	K	RVHTAQDGHQVLEAIKREKPELVLLDIMMPG	1.35e-06	118.2	3	0.095916	0	0	0	445430
KNH49124	KNH49124	ribosomal RNA small subunit methyltransferase C	VC_0623	1	123	K	IVVVGENRSGVKSIEKMFAAYGPIHKYDSAR	0.00018526	126.32	3	-0.37914	325740	388710	1426300	1519200
KNH49124	KNH49124	ribosomal RNA small subunit methyltransferase C	VC_0623	1	332	K	LEQAFGHCDIAAKTNKFAIYHAKK_______	0.00200719	84.687	3	-0.52931	454080	392140	1835100	2706100
KNH49126	KNH49126	glutamate-1-semialdehyde 2,1-aminomutase	VC_0626	1	174	K	TLGQPSSPGVPADFAKHTLTARFNDLDSVRE	8.06e-14	136.16	3	-0.2274	1815600	1564100	3490600	7009800
KNH49126	KNH49126	glutamate-1-semialdehyde 2,1-aminomutase	VC_0626	1	257	K	GFRVALGGAQAHYNIKPDLTTLGKVIGGGMP	0.0130329	49.141	3	0.41626	0	0	0	1189400
KNH49130	KNH49130	tyrosyl-tRNA synthetase 2	VC_0631	1	203	K	GTDQKFNLLMGRELQKANGQKPQVVLMMPLL	0.0139892	84.916	2	-0.24701	0	58246	0	0
KNH49130	KNH49130	tyrosyl-tRNA synthetase 2	VC_0631	1	293	K	VANGANPRDIKILLAKEIIARFHSQADADAA	0.000105633	132.01	2	0.012506	0	94029	279090	382340
KNH49130	KNH49130	tyrosyl-tRNA synthetase 2	VC_0631	1	229	K	MMPLLVGLDGEKKMSKSAHNYIGVSEAPSEM	7.88e-47	271.26	3	-0.43754	0	0	5372200	5581700
KNH49130	KNH49130	tyrosyl-tRNA synthetase 2	VC_0631	1	367	K	ALRMIKQGAVKLDGEKLEDAKLIPACGTSVY	4.15e-06	167.93	2	0.037606	3445400	2112900	5383000	7414400
KNH49130	KNH49130	tyrosyl-tRNA synthetase 2	VC_0631	1	372	K	KQGAVKLDGEKLEDAKLIPACGTSVYQVGKR	4.83e-08	169.98	3	0.21532	0	329340	796880	1625300
KNH49130	KNH49130	tyrosyl-tRNA synthetase 2	VC_0631	1	386	K	AKLIPACGTSVYQVGKRKFARVTIK______	3.15e-20	227.94	3	-0.094575	471990	442970	1492500	1896900
KNH49130	KNH49130	tyrosyl-tRNA synthetase 2	VC_0631	1	357	K	EAGLVASTSDALRMIKQGAVKLDGEKLEDAK	0.0245112	56.27	2	0.54457	0	94574	0	0
KNH49130	KNH49130	tyrosyl-tRNA synthetase 2	VC_0631	1	362	K	ASTSDALRMIKQGAVKLDGEKLEDAKLIPAC	0.00167649	79.07	2	-0.48026	0	154130	527220	461510
KNH49130	KNH49130	tyrosyl-tRNA synthetase 2	VC_0631	1	153	K	ASNQTVARMLERDDFKKRYNNGQPIAIHEFM	9.32e-05	168	2	0.80699	0	0	0	542600
KNH49130	KNH49130	tyrosyl-tRNA synthetase 2	VC_0631	1	105	K	PPLTREDVLRNAETYKQQVFKILDPAKTKIQ	2.78e-06	140.45	2	-0.0041283	1168300	0	3056000	4195100
KNH49130	KNH49130	tyrosyl-tRNA synthetase 2	VC_0631	1	110	K	EDVLRNAETYKQQVFKILDPAKTKIQFNSEW	0.030298	53.124	2	1.5193	344190	336740	0	0
KNH49132	KNH49132	outer membrane protein U	VC_0633	1	56	K	TSLEVGGRAEARLSLKDGKAQDNSRVRLNFL	0.0261723	58.981	2	0.19975	234550	250510	0	0
KNH49133	KNH49133	transcription elongation factor greA	VC_0634	1	42	K	KITEAIAEARELGDLKENAEYHAAREEQGIC	0.0100915	64.104	3	-0.12764	1626400	0	1076900	2109100
KNH49133	KNH49133	transcription elongation factor greA	VC_0634	1	132	K	GRISVNSPIARGLIGKFEGDEVSIATPGGNK	5.05e-23	257.46	3	0.14462	0	0	804750	1089700
KNH49133	KNH49133	transcription elongation factor greA	VC_0634	1	27	K	KLLREELDRLLKLRPKITEAIAEARELGDLK	0.0245128	64.313	3	0.16098	0	0	0	765470
KNH49133	KNH49133	transcription elongation factor greA	VC_0634	1	3	K	_____________MEKVPMTARGEKLLREEL	0.000247459	108.98	2	0.80474	0	0	634620	719310
KNH49133	KNH49133	transcription elongation factor greA	VC_0634	1	115	K	EEKTYQIVGDDEADIKSGRISVNSPIARGLI	8.46e-27	263.74	2	-0.55032	331550	0	288640	639950
KNH49134	KNH49134	RNA binding protein	VC_0635	1	74	K	KQLIVDAIVRETGAEKVQVIGKVLVLYRQSQ	8.65e-06	150.04	2	-1.447	613430	472860	1161100	1268200
KNH49134	KNH49134	RNA binding protein	VC_0635	1	6	K	__________MNLSNKQKQHLKGLAHNLKPV	2.73e-05	172.97	2	0.45068	0	0	0	245990
KNH49134	KNH49134	RNA binding protein	VC_0635	1	50	K	AEIEIALDHHELIKVKVVSEDRETKQLIVDA	5.07e-05	155	2	0.37382	3515900	1270700	7784200	6044000
KNH49135	KNH49135	ribosomal RNA large subunit methyltransferase E	VC_0636	1	38	K	VNEAKKKGYRSRAIFKIEEIQNKDKLLKAGM	2.37e-06	144.77	2	-0.2155	0	0	955200	939250
KNH49135	KNH49135	ribosomal RNA large subunit methyltransferase E	VC_0636	1	183	K	GEGFDDYVKAVRDLFKVVKIRKPDSSRSRSR	0.00303671	96.19	2	0.70953	0	0	0	1761900
KNH49135	KNH49135	ribosomal RNA large subunit methyltransferase E	VC_0636	1	21	K	HSASSTRWLKEHFDDKYVNEAKKKGYRSRAI	1.57e-06	109.42	3	-0.50111	0	0	0	311460
KNH49136	KNH49136	cell division protein FtsH	VC_0637	1	333	K	VVVGLPDVRGREQILKVHMRKVPLANDVEPS	0.000621649	106.88	2	-0.12807	0	0	936240	582600
KNH49136	KNH49136	cell division protein FtsH	VC_0637	1	180	K	VKELVDYLRDPSRFQKLGGKIPTGVLMVGPP	0.00161054	102.77	2	-0.4492	4905400	2981900	17000000	18800000
KNH49136	KNH49136	cell division protein FtsH	VC_0637	1	137	K	RQMQGGGGKGAMSFGKSKARMMSEDQIKTTF	0.00110662	94.409	2	-0.23585	0	224170	0	632050
KNH49136	KNH49136	cell division protein FtsH	VC_0637	1	483	K	SSLYGGRLAEELIYGKEKVSTGASNDIERAT	5.93e-07	170.99	2	0.24774	0	0	977240	2208000
KNH49136	KNH49136	cell division protein FtsH	VC_0637	1	434	K	HAVVGRLVPEHDPVYKVSIIPRGRALGVTMY	0.00125581	80.632	3	0.11197	0	302730	531330	935340
KNH49136	KNH49136	cell division protein FtsH	VC_0637	1	130	K	GVWIFFMRQMQGGGGKGAMSFGKSKARMMSE	2.29e-06	148.13	2	-1.4407	394850	314880	2630400	5161700
KNH49136	KNH49136	cell division protein FtsH	VC_0637	1	204	K	VLMVGPPGTGKTLLAKAIAGEAKVPFFTISG	1.44e-06	158.42	2	-0.16248	863260	778030	1740700	1632900
KNH49136	KNH49136	cell division protein FtsH	VC_0637	1	619	K	AGWGEQSKTPSAPEVKAEPEAKAEESTAETA	2.15e-09	185.57	2	0.40201	965330	434740	1241700	2002400
KNH49137	KNH49137	dihydropteroate synthase	VC_0638	1	228	K	GLPVLAGMSRKSMIFKTLNKQPAECVAGSVA	2.47e-06	193.1	2	-0.33001	2785600	2664100	2360800	5365700
KNH49137	KNH49137	dihydropteroate synthase	VC_0638	1	84	K	DVALEEELQRVIPLIKAIRKQNAEVWISIDT	0.000207844	116.54	2	0.75745	1547200	879590	3397500	3429200
KNH49138	KNH49138	phosphoglucosamine mutase	VC_0639	1	315	K	IPFVRAAVGDRYVMEKLLEKGWKIGAENSGH	6.21e-14	178.67	2	0.044951	8357300	6474300	20000000	32500000
KNH49138	KNH49138	phosphoglucosamine mutase	VC_0639	1	319	K	RAAVGDRYVMEKLLEKGWKIGAENSGHVILL	0.00364693	93.374	2	0.071923	4223600	3287200	0	16700000
KNH49138	KNH49138	phosphoglucosamine mutase	VC_0639	1	170	K	AAGRYIEFCKSTFPSKLSLSGLKLVVDCANG	8.1e-07	171.49	2	0.1979	0	2004100	5300700	8084600
KNH49138	KNH49138	phosphoglucosamine mutase	VC_0639	1	50	K	GRVLAKQGTRKVIIGKDTRISGYMLESALEA	0.000373066	125.81	2	-0.69992	617870	0	3614100	4279400
KNH49138	KNH49138	phosphoglucosamine mutase	VC_0639	1	40	K	DFVLKLGWAAGRVLAKQGTRKVIIGKDTRIS	0.000664109	111.82	2	-0.037397	104270	0	0	0
KNH49141	KNH49141	histone acetyltransferase HPA2	VC_1217	1	110	K	HGVGRALSEHCLNFAKQQGYTKCYLDTLSSM	0.00018125	124.5	3	3.4465	0	0	448570	648030
KNH49141	KNH49141	histone acetyltransferase HPA2	VC_1217	1	85	K	GIAPFAGHTDLCELKKLFLLPTSRGHGVGRA	0.000206539	130.56	2	0.32128	0	0	410590	0
KNH49142	KNH49142	phenylalanyl-tRNA synthetase subunit alpha	VC_1219	1	260	K	PSYFPFTEPSAEVDVKGKNGKWLEVLGCGMV	1.34e-06	118.19	3	0.92785	602760	495320	2339100	1798400
KNH49142	KNH49142	phenylalanyl-tRNA synthetase subunit alpha	VC_1219	1	64	K	PPEERRTAGQEINVAKEAVQKALAERKDALQ	2.07e-15	231.74	3	1.1644	0	0	470630	579840
KNH49142	KNH49142	phenylalanyl-tRNA synthetase subunit alpha	VC_1219	1	34	K	ESLVALDEVRVQYLGKKGELTVQLQSLGKLP	0.00439892	94.407	2	0.46098	390630	353020	1059300	654120
KNH49143	KNH49143	phenylalanyl-tRNA synthetase subunit beta	VC_1220	1	640	K	LELTAKGKAYSFAATKHPALHPGQAAAIMVD	3.17e-06	88.741	3	-1.2734	0	0	1237600	0
KNH49143	KNH49143	phenylalanyl-tRNA synthetase subunit beta	VC_1220	1	632	K	MKGDLEAVLELTAKGKAYSFAATKHPALHPG	0.000320954	113.44	2	0.55861	1194700	1129900	4289100	5846600
KNH49143	KNH49143	phenylalanyl-tRNA synthetase subunit beta	VC_1220	1	237	K	KNVNVQAQTPLWMQEKLRRCGIRSIDPVVDI	0.0124406	68.576	3	4.3778	237470	0	0	0
KNH49143	KNH49143	phenylalanyl-tRNA synthetase subunit beta	VC_1220	1	736	K	GDIVEACRVAGGELLKDAKLFDVYVGKGVEE	1.87e-05	128.01	2	-0.58933	1680600	990730	3319600	5030800
KNH49143	KNH49143	phenylalanyl-tRNA synthetase subunit beta	VC_1220	1	104	K	KVAVATVGATLPGDFKIKKAKLRGQPSHGML	3.18e-06	113.99	2	-0.36958	0	0	783500	1374000
KNH49143	KNH49143	phenylalanyl-tRNA synthetase subunit beta	VC_1220	1	61	K	KVGHVVECAQHPDADKLRVTKVDVGEEELLD	8.44e-14	165.58	3	-0.27017	0	549500	1769400	3055400
KNH49143	KNH49143	phenylalanyl-tRNA synthetase subunit beta	VC_1220	1	702	K	NAINTRVIPEAAAISKFPANRRDIALVVDGN	8.07e-17	206.1	2	0.057441	845110	647680	2433100	3879300
KNH49144	KNH49144	integration host factor subunit alpha	VC_1222	1	95	K	TFRPGQKLKARVENIKVEK____________	3.43e-05	135.56	2	-0.19147	324080	376260	1247800	1219900
KNH49144	KNH49144	integration host factor subunit alpha	VC_1222	1	86	K	IPITARRVVTFRPGQKLKARVENIKVEK___	2.19e-05	123.6	3	0.40546	0	0	462720	0
KNH49152	KNH49152	exodeoxyribonuclease I	VC_1234	1	304	K	APDELPVPVKLVHLNKCPILAPAKTLTAENA	0.000112221	81.565	3	-0.14019	725880	527280	1410300	1731400
KNH49153	KNH49153	sodium/dicarboxylate symporter	VC_1235	1	207	K	FGVLTGIAARKVIADKQELETPIRTFVEAAQ	1.44e-15	218.36	2	0.65999	3076500	1441100	3582500	4385200
KNH49159	KNH49159	succinylglutamate desuccinylase	VC_1242	1	162	K	HSRWHLDLHCAIRGSKHYSFAVSPKARHPVR	8.2e-05	124.12	3	-0.67852	0	125080	200940	0
KNH49159	KNH49159	succinylglutamate desuccinylase	VC_1242	1	304	K	HGEVFGHDGDKPLMAKNEGEAIVFPNRKVAI	7.52e-07	178.68	3	-0.57965	0	434770	1674300	1874200
KNH49162	KNH49162	hypothetical protein VCV52_1196, similar to nucleoside triphosphate pyrophosphohydrolase	VC_1246	1	177	K	DFISESKTVRQGKVLKSVYYRPANLAALTQ_	6.32e-17	193.51	3	0.00082275	4790900	3801700	2638200	4933800
KNH49167	KNH49167	competence/damage-inducible protein CinA	VC_1252	1	200	K	YTFGTSESSISDKLDKMHLPEGYTLGYRSYL	2.94e-09	130.21	3	-0.48592	788920	0	2152000	2956400
KNH49167	KNH49167	competence/damage-inducible protein CinA	VC_1252	1	197	K	SRLYTFGTSESSISDKLDKMHLPEGYTLGYR	2.69e-17	225.33	2	0.13335	637650	0	1712800	2254700
KNH49170	KNH49170	ribonucleoside-diphosphate reductase	VC_1255	1	9	K	_______MAYSTFTQKKNDQLKEPMFLGQPV	0.00132171	101.46	2	-0.26143	1042700	1038400	3072100	3333600
KNH49170	KNH49170	ribonucleoside-diphosphate reductase	VC_1255	1	71	K	VSSDRIDYGKLPDHEKHIFISNLKYQTLLDS	0.0290328	42.426	4	-0.9499	0	0	1006500	0
KNH49170	KNH49170	ribonucleoside-diphosphate reductase	VC_1255	0.997889	15	K	_MAYSTFTQKKNDQLKEPMFLGQPVNVARYD	4.26e-20	184.21	3	0.13738	694790	0	2284800	2007400
KNH49171	KNH49171	ribonucleoside-diphosphate reductase	VC_1256	1	557	K	RTFEAMQYHLLRASMKLAKEQGRCPLFHETN	0.0013632	110.81	2	-0.31443	0	449250	1010400	829340
KNH49171	KNH49171	ribonucleoside-diphosphate reductase	VC_1256	1	560	K	EAMQYHLLRASMKLAKEQGRCPLFHETNYAK	0.000646387	128.48	2	-0.22312	89587	54280	165730	102900
KNH49171	KNH49171	ribonucleoside-diphosphate reductase	VC_1256	1	108	K	AYGQYEPPTLLAHVTKMVEKGKYDKHLLEDY	5.15e-05	83.063	3	0.29721	0	0	11200000	9037000
KNH49171	KNH49171	ribonucleoside-diphosphate reductase	VC_1256	1	739	K	FGVKTLYYHNTRDGAKDEQTDATVKVQEDDC	9.66e-07	158.06	2	0.44166	53776	33725	117500	102290
KNH49171	KNH49171	ribonucleoside-diphosphate reductase	VC_1256	1	21	K	TVTKRDGRKENIDLDKIHRVITWAAEGLQNV	1.68e-06	180.09	2	0.29736	1303100	1391900	2203500	3084500
KNH49171	KNH49171	ribonucleoside-diphosphate reductase	VC_1256	1	708	K	ISANTNYDPSNFDSGKVPMKKLLQDLLTAYK	0.0181201	44.167	3	0.08682	0	0	979570	1219200
KNH49171	KNH49171	ribonucleoside-diphosphate reductase	VC_1256	1	645	K	NATNGIEPPRGYVSVKASKDGILKQVVPEFT	0.00373496	79.489	2	-0.022153	0	0	161550	89379
KNH49171	KNH49171	ribonucleoside-diphosphate reductase	VC_1256	1	341	K	EENRVRHMDYGVQLNKLMYKRLVEGGNITLF	2.25e-17	237.37	3	0.019358	1037900	0	2894900	6656900
KNH49171	KNH49171	ribonucleoside-diphosphate reductase	VC_1256	1	381	K	DAFFQDQDEFERLYVKYENDPSIKKKTVKAL	5.27e-08	175.74	2	0.20076	1445800	0	3250600	7726300
KNH49171	KNH49171	ribonucleoside-diphosphate reductase	VC_1256	1	389	K	EFERLYVKYENDPSIKKKTVKALEIFTLLMQ	0.000910655	106.88	2	0.033636	1175000	819170	2853500	5572100
KNH49171	KNH49171	ribonucleoside-diphosphate reductase	VC_1256	1	530	K	VGVINYAYYLAKNGVKYSDGSANGLTHRTFE	3.55e-14	174.24	3	-0.070188	302380	0	0	812860
KNH49171	KNH49171	ribonucleoside-diphosphate reductase	VC_1256	1	154	K	RDLDFSYAAVKQLEGKYFVQNRVTGQIYESA	3.38e-17	261.03	2	-0.057752	2681000	2199300	8663900	13800000
KNH49171	KNH49171	ribonucleoside-diphosphate reductase	VC_1256	1	117	K	LLAHVTKMVEKGKYDKHLLEDYTREELELMD	0.000836485	96.23	3	0.30257	0	0	459860	672670
KNH49173	KNH49173	DNA gyrase subunit A	VC_1258	1	406	K	EIIELIRRAATPAEAKEGLIARGWDLGNVAA	2.53e-09	140.48	2	0.46011	0	0	422560	565090
KNH49173	KNH49173	DNA gyrase subunit A	VC_1258	1	252	K	RGKVYMRSKAEIETDKNGKETIIVSEIPYQV	6.87e-10	182.28	2	0.083556	498980	364160	1101600	1047400
KNH49173	KNH49173	DNA gyrase subunit A	VC_1258	1	42	K	SVIVGRALPDVRDGLKPVHRRVLFAMNVLGN	0.00133293	94.262	2	-0.66664	0	169280	0	0
KNH49173	KNH49173	DNA gyrase subunit A	VC_1258	1	616	K	MKVYQLPLASRTARGKPIVNLLPLEENERIT	7.8e-14	166.04	2	0.3449	0	2369700	6127200	7149800
KNH49173	KNH49173	DNA gyrase subunit A	VC_1258	1	281	K	QVNKARLIEKIAELVKEKKVEGISALRDESD	0.000624677	113.7	2	0.35752	686650	514850	1595800	1895700
KNH49173	KNH49173	DNA gyrase subunit A	VC_1258	1	464	K	LTEQQAQAILDLRLHKLTGLEHEKILDEYKQ	1.7e-05	111.86	2	-0.41609	100000	306480	983500	796900
KNH49173	KNH49173	DNA gyrase subunit A	VC_1258	1	472	K	ILDLRLHKLTGLEHEKILDEYKQLLEEIAAL	4.39e-10	198.52	2	0.025903	6367100	3790700	11400000	20500000
KNH49173	KNH49173	DNA gyrase subunit A	VC_1258	1	572	K	EAQRRGGKGKSATKMKEEDYIERLLVANTHD	0.000109637	164.97	2	-0.43279	1911500	1317300	2907000	4115700
KNH49173	KNH49173	DNA gyrase subunit A	VC_1258	1	602	K	DNILLFSTRGKTYRMKVYQLPLASRTARGKP	7.9e-09	194.06	2	0.040546	938630	657600	2646000	3281800
KNH49173	KNH49173	DNA gyrase subunit A	VC_1258	1	129	K	GDSAAAMRYTEVRMSKIAHELLADLDKETVD	4.59e-08	152.88	3	-2.5741	611490	381900	3003200	2586600
KNH49173	KNH49173	DNA gyrase subunit A	VC_1258	1	76	K	KAYKKSARVVGDVIGKYHPHGDSAVYDTIVR	4.66e-08	115.55	3	0.083793	0	0	0	1628000
KNH49178	KNH49178	GTP cyclohydrolase-2	VC_1263	1	173	K	QALGVKKIRLVTNNPKKIRELQEHGIEIVEV	0.000208812	148.07	2	0.24465	0	477590	2740000	2603700
KNH49185	KNH49185	glyoxylase II family protein	VC_1270	1	84	K	SLAQALGGTRVVGPHKADNFWLQGLEGQSKM	0.000394719	83.776	3	0.20293	1146300	1038700	0	0
KNH49191	KNH49191	sensor histidine kinase	VC_1276	1	371	K	TTLYRVVQESLNNIEKHAKAEKVTVLLQQMG	0.00792987	55.66	3	1.6163	0	0	0	899870
KNH49192	KNH49192	LuxR family Transcriptional regulator	VC_1277	1	73	K	VSMPIMNGIEATRLIKEEVPHTKVLMLTMHD	0.0559132	42.243	3	-0.66634	0	0	101850	0
KNH49200	KNH49200	UPF0249 protein	VC_1285	1	185	K	QRLGIDPLMKHLLELKERFDLVEVMCHPAFV	0.0233993	57.859	2	0.31991	0	0	224420	0
KNH49206	KNH49206	signal transduction protein	VC_1291	1	151	K	QTVAKQKEQNDLITSKVKQLLTRSAPTIDKQ	0.00226967	83.883	2	-0.30423	209720	0	0	0
KNH49206	KNH49206	signal transduction protein	VC_1291	1	516	K	FVMEKDGRHNNSINLKRRGTAPLADLIRVHA	0.000437981	99.139	2	-0.015529	0	0	111330	144700
KNH49207	KNH49207	aspartate aminotransferase	VC_1293	1	61	K	LATVKKAEAALLESEKTKSYLTIEGTAEYGL	2.25e-10	212.1	2	0.092385	395480	419960	1502100	1946200
KNH49207	KNH49207	aspartate aminotransferase	VC_1293	1	37	K	KDPRTDKINLGVGIYKNEAGETPVLATVKKA	2.85e-29	220.14	3	0.43189	2574300	1704300	4561000	8801000
KNH49207	KNH49207	aspartate aminotransferase	VC_1293	1	96	K	LLFGANSDIVTQKLAKTAQAPGGTGALRVAG	3.22e-20	216.97	2	0.66444	680370	548990	1764800	1404700
KNH49207	KNH49207	aspartate aminotransferase	VC_1293	1	93	K	VQKLLFGANSDIVTQKLAKTAQAPGGTGALR	6.61e-14	196.37	3	0.0048708	0	1426100	3116300	7577900
KNH49207	KNH49207	aspartate aminotransferase	VC_1293	1	21	K	VAAPADPILGLTEEFKKDPRTDKINLGVGIY	4.13e-14	173.33	3	0.19982	150000000	51400000	286000000	490000000
KNH49207	KNH49207	aspartate aminotransferase	VC_1293	1	355	K	FIERQNGMFSFSGLSKEQVARLKSELGIYIV	1.05e-35	294.69	3	-0.073419	8007100	6909200	26900000	28500000
KNH49207	KNH49207	aspartate aminotransferase	VC_1293	1	115	K	APGGTGALRVAGEFIKRQLGDVKVWISNPTW	1.27e-06	183.9	2	1.2459	1194100	574540	2570400	3951900
KNH49207	KNH49207	aspartate aminotransferase	VC_1293	1	276	K	VAPSTTVAETAFSQVKAIIRSIYSNPPAHGA	2.18e-24	195.03	3	0.41621	0	0	0	11200000
KNH49207	KNH49207	aspartate aminotransferase	VC_1293	1	153	K	NAAGLETTQYAYYDAKAKDKDFAAMLADLEQ	7.84e-37	210.36	3	0.23379	0	0	1055900	0
KNH49210	KNH49210	asparaginyl-tRNA synthetase	VC_1297	1	357	K	ERFLAEEHFKAPVIVKNYPKDIKAFYMRMNE	8.8e-06	157.33	2	-0.014406	2263600	1858100	4512500	5297000
KNH49210	KNH49210	asparaginyl-tRNA synthetase	VC_1297	1	361	K	AEEHFKAPVIVKNYPKDIKAFYMRMNEDGKT	0.0201795	63.054	2	-0.0067164	861660	0	2131600	2266600
KNH49210	KNH49210	asparaginyl-tRNA synthetase	VC_1297	1	351	K	DLASEHERFLAEEHFKAPVIVKNYPKDIKAF	9.81e-10	150.09	2	0.23651	2941400	1742200	5052600	0
KNH49210	KNH49210	asparaginyl-tRNA synthetase	VC_1297	1	113	K	KVVGWVEDADTYPMAKTRHSIEYLREVAHLR	4.82e-41	312.31	3	0.81064	0	0	771310	903670
KNH49210	KNH49210	asparaginyl-tRNA synthetase	VC_1297	1	275	K	NTVAKLAEDMLKYVFKAVLAERRDDLEFFND	4.15e-05	108.57	2	-2.4123	0	0	0	897600
KNH49211	KNH49211	methyl-accepting chemotaxis protein	VC_1298	1	221	K	VLPLQKTSAFMCEVSKSKDLSHRLENDRKDE	9.36e-09	169.37	2	-0.13794	0	0	0	305040
KNH49212	KNH49212	6-pyruvoyl-tetrahydropterin synthase	VC_1299	1	64	K	HTGWVVDFAEIKAAFKPIYDRLDHYYLNDIE	0.00023754	110.87	2	0.66236	667930	0	0	1275200
KNH49213	KNH49213	L-serine dehydratase	VC_1300	1	310	K	AVLAYYDKFIQTVTEKDYIRYFAASGAIGGL	5.29e-06	142.97	2	-0.32862	0	454580	0	0
KNH49221	KNH49221	ribosomal-protein-S5p-alanine acetyltransferase	VC_1309	1	64	K	EAEFFTESGWLQRLIKLNELHKMKLGYYLLI	0.000520163	103.88	3	-0.8139	0	0	2282400	1569600
KNH49221	KNH49221	ribosomal-protein-S5p-alanine acetyltransferase	VC_1309	1	70	K	ESGWLQRLIKLNELHKMKLGYYLLILDAQND	0.000277925	135	2	0.025566	0	0	475400	462060
KNH49221	KNH49221	ribosomal-protein-S5p-alanine acetyltransferase	VC_1309	1	156	K	MASYIPHNKRSENVLKRVGFVLEGHAKDYLL	0.0111453	90.601	2	-1.0442	0	0	194680	154690
KNH49225	KNH49225	methyl-accepting chemotaxis protein	VC_1313	1	333	K	RNTEDSASQAMAANHKSQEGARENASMVRSI	1.76e-21	199.41	3	-0.35575	329880	229830	725950	700650
KNH49230	KNH49230	outer membrane protein ompV	VC_1318	1	196	K	NYYFGVKDKEATAQRKAYHAGGDFSYNLGYK	0.000524303	100.4	3	0.80828	0	0	898700	0
KNH49231	KNH49231	sensor protein, histidine Kinase A	VC_1319	1	338	K	QLLTRALVNLIRNAEKYAGDRLLIEASTVDA	0.0028511	86.344	2	-0.43742	60850	0	186700	289910
KNH49232	KNH49232	DNA-binding response regulator	VC_1320	1	201	K	LRGIEYDGLDRTVDNKIVTLRKKLCDDSSTP	5.61e-06	160.75	2	0.3504	789180	495780	1791600	1915200
KNH49234	KNH49234	hypothetical protein VCV52_1273	VC_1322	1	56	K	DKECNCETTCDTHQRKLYQISEPKK______	5.23e-05	119.75	2	-0.73183	0	0	0	302540
KNH49243	KNH49243	tricarboxylic transporter TctC	VC_1334	1	179	K	HLVAAAAFKGQGLDPKEVRYVAYDAGGSAMT	0.00479317	73.841	2	0.54745	0	0	116100	232160
KNH49250	KNH49250	histone acetyltransferase HPA2	VC_1341	1	119	K	QGIASQLCHKLERVFKDYGVKQMFVEVWDFN	0.00379945	85.67	2	0.16135	1202600	1052900	797170	468880
KNH49259	KNH49259	riboflavin biosynthesis protein ribAB	VC_1803	1	128	K	HKGVEAEPWDNVEALKRAVKYEVLGFINMQT	1.63e-20	231.05	2	0.40576	0	0	722670	1260200
KNH49259	KNH49259	riboflavin biosynthesis protein ribAB	VC_1803	1	14	K	__MSISERLKSVIDAKFSTLKGASEFTGIPY	2.37e-06	163.9	2	0.3009	576310	0	1112100	2318600
KNH49259	KNH49259	riboflavin biosynthesis protein ribAB	VC_1803	1	114	K	YCGDIATIYNRVLHHKGVEAEPWDNVEALKR	2.35e-06	119.62	4	0.50448	1434100	2304200	7058200	7928400
KNH49261	KNH49261	peptide ABC transporter ATP-binding protein	VC_0170	1	136	K	QVSAEEAYQRALSLMKQVGIPQPENRLKQYP	1.82e-26	260.28	3	0.29012	666100	468290	1037000	1358700
KNH49261	KNH49261	peptide ABC transporter ATP-binding protein	VC_0170	1	280	K	DRFPLVSYIEEAKELKPLDVKSHWLGQSQDH	0.000695656	110.31	2	-1.0351	0	0	0	2147700
KNH49261	KNH49261	peptide ABC transporter ATP-binding protein	VC_0170	1	315	K	GPLLKVENVNLRFVTKDSLFESRREYVQASN	5.34e-07	119.53	2	0.87617	0	0	0	878490
KNH49261	KNH49261	peptide ABC transporter ATP-binding protein	VC_0170	1	240	K	AVMYRGDLVEFGPTAKVLGTPEHPYTRSLIS	0.0091394	56.149	3	0.69886	1248100	0	2183500	0
KNH49261	KNH49261	peptide ABC transporter ATP-binding protein	VC_0170	1	7	K	_________MSLLEVKNLRIEYPSRHGVHAA	0.000135445	159.58	2	-0.52514	346170	0	716450	1569700
KNH49261	KNH49261	peptide ABC transporter ATP-binding protein	VC_0170	1	304	K	LGQSQDHRKYTGPLLKVENVNLRFVTKDSLF	1.76e-09	179.67	2	1.0344	403370	0	980330	1371500
KNH49262	KNH49262	peptide ABC transporter periplasmic peptide-binding protein	VC_0171	1	176	K	YTGTTADGKNKAEIVKHGNSFASENISGTGP	0.000140004	83.312	3	-0.090689	0	799110	1386600	1097600
KNH49262	KNH49262	peptide ABC transporter periplasmic peptide-binding protein	VC_0171	1	345	K	NLKPRFDLNKAKELMKEAGYEKGFNLTMIAP	5.02e-05	103.55	2	-0.45999	0	237390	0	0
KNH49262	KNH49262	peptide ABC transporter periplasmic peptide-binding protein	VC_0171	1	339	K	YAGYNENLKPRFDLNKAKELMKEAGYEKGFN	0.00628642	81.191	2	3.9318	142380	115000	196850	172450
KNH49262	KNH49262	peptide ABC transporter periplasmic peptide-binding protein	VC_0171	1	64	K	QLSHMVFDPLIRFTQKMEFEPRLAESWQRVD	2.77e-06	163.16	2	-0.32715	227020	0	313880	561150
KNH49262	KNH49262	peptide ABC transporter periplasmic peptide-binding protein	VC_0171	1	332	K	AQQSPVGYAGYNENLKPRFDLNKAKELMKEA	6.21e-16	170.11	3	0.33815	0	0	781070	1166500
KNH49262	KNH49262	peptide ABC transporter periplasmic peptide-binding protein	VC_0171	1	222	K	RNPNYWDKASKGNVDKLTLAVIKEDATRVAA	0.000213121	107.09	2	0.35468	213380	98756	440680	0
KNH49262	KNH49262	peptide ABC transporter periplasmic peptide-binding protein	VC_0171	1	463	K	VDKLVNAANEETDLEKRSTMLKKVEEILYNE	1.57e-28	276.95	2	0.45473	198950	0	146740	493320
KNH49264	KNH49264	peptide ABC transporter permease	VC_0173	1	212	K	EKKKEYVEAARVMGFKALRIMFRHILPNCLS	0.0515279	56.721	2	-1.763	159640	0	0	0
KNH49266	KNH49266	glutathione reductase	VC_0186	1	36	K	NRAAMYGAKVALIEAKDLGGTCVNVGCVPKK	3.21e-33	298.7	3	-0.37255	463020	608430	1255500	1965800
KNH49266	KNH49266	glutathione reductase	VC_0186	1	50	K	AKDLGGTCVNVGCVPKKVMWHGAQIAEAMHL	5.65e-26	259.35	3	-0.076775	1469800	1781300	5313600	10100000
KNH49266	KNH49266	glutathione reductase	VC_0186	1	116	K	RVLGNNKVHVIKGFAKFVDAKTVEVNGELYT	0.000281566	113.62	2	0.32935	0	0	0	8485600
KNH49266	KNH49266	glutathione reductase	VC_0186	1	330	K	AVKAGRQLSERLFNNKLNAKMDYQLVPTVVF	4.7e-05	155.51	2	0.031171	1978400	1526600	7484400	6562700
KNH49266	KNH49266	glutathione reductase	VC_0186	1	112	K	QSYDRVLGNNKVHVIKGFAKFVDAKTVEVNG	0.000304899	98.523	2	-0.53702	0	0	1645400	1207700
KNH49266	KNH49266	glutathione reductase	VC_0186	1	107	K	IGRIHQSYDRVLGNNKVHVIKGFAKFVDAKT	9.63e-06	119.21	2	0.37756	100800	0	210400	0
KNH49267	KNH49267	competence protein J	VC_0187	1	185	K	AKEYRDVVRAIAQSYKRWATGIYAIWYPVVN	1.67e-09	170.06	2	0.795	439970	427420	857930	1168200
KNH49267	KNH49267	competence protein J	VC_0187	1	34	K	HIVQSLILNSLQQKEKPFVYHDTHSGVGRYD	2.2e-09	136.17	3	-0.10587	1296500	1969400	0	0
KNH49267	KNH49267	competence protein J	VC_0187	1	62	K	RYDLTHEWSEKTGEYKQGIARVWQQDNIPAE	6.93e-05	133.99	2	-0.71395	132110	0	354950	256870
KNH49267	KNH49267	competence protein J	VC_0187	1	57	K	HSGVGRYDLTHEWSEKTGEYKQGIARVWQQD	0.000779183	97.631	3	-0.22281	0	0	0	942510
KNH49268	KNH49268	oligopeptidase A	VC_0188	1	535	K	GHYQTGEPLPKAMLDKMLAAKNFQSAMFILR	0.000369913	109.83	2	1.0322	0	0	0	682310
KNH49268	KNH49268	oligopeptidase A	VC_0188	1	252	K	EAYVTRASDRGPNAGKWDNSEIIAEQLKLRH	4.32e-15	163.95	2	-0.065555	0	0	0	1524000
KNH49268	KNH49268	oligopeptidase A	VC_0188	1	121	K	LFEAYKTIKESAEFAKLDRAQQKTISDSLRD	2.41e-05	118.67	2	-0.42368	610420	345280	1142000	2546100
KNH49268	KNH49268	oligopeptidase A	VC_0188	1	111	K	YSTWVGQHKGLFEAYKTIKESAEFAKLDRAQ	3.99e-05	131.52	2	0.94633	0	0	1025000	1802700
KNH49268	KNH49268	oligopeptidase A	VC_0188	1	114	K	WVGQHKGLFEAYKTIKESAEFAKLDRAQQKT	3.55e-05	147.74	2	-0.19148	2355800	0	5817800	7842400
KNH49268	KNH49268	oligopeptidase A	VC_0188	1	281	K	RHEIARMLGFSTYSEKSLATKMAQTTDQVLG	2.11e-10	208.51	2	0.019313	702830	1287200	2826100	3515100
KNH49268	KNH49268	oligopeptidase A	VC_0188	1	157	K	IGLPLQEQKRYGEISKRMSELGSKFSNNVLD	0.00168122	121.85	2	0.26573	0	0	1206300	1310400
KNH49268	KNH49268	oligopeptidase A	VC_0188	0.783276	581	K	DPEVGPKVLETLAEVKKKVAVLPGLEWNRFS	0.0178307	61.593	2	0.044969	0	0	0	258240
KNH49269	KNH49269	ATP-dependent DNA helicase UvrD/PcrA	VC_0190	1	136	K	QRLLKRLIKAHNLDDKQWPARQVAWWINNQK	0.0002197	74.698	3	1.5004	0	0	203420	376900
KNH49269	KNH49269	ATP-dependent DNA helicase UvrD/PcrA	VC_0190	1	683	K	FNETGFNLGSRVRHPKFGEGTIINFEGSGPQ	0.00412549	68.189	3	0.24559	0	0	753240	0
KNH49269	KNH49269	ATP-dependent DNA helicase UvrD/PcrA	VC_0190	1	625	K	LYITYAEMRRLYGQDKYHKPSRFIRELPEGC	0.000487098	120.31	3	-0.064897	177580	0	0	603940
KNH49277	KNH49277	ABC-type antimicrobial peptide transport system ATPase component	VC_0199	1	248	K	TVKLFSHSQRETTYAKSGMKQFLHTVYRQMR	0.00144386	94.409	2	1.7582	269500	0	301050	499080
KNH49277	KNH49277	ABC-type antimicrobial peptide transport system ATPase component	VC_0199	1	252	K	FSHSQRETTYAKSGMKQFLHTVYRQMRTLTS	3.78e-11	205.56	3	-0.58919	1756700	1738800	7556000	10100000
KNH49286	KNH49286	hypothetical protein VCV52_0200	VC_0209	1	189	K	RMPEILEWQRERLFSKFEEAKIELDASRVEQ	0.000285458	125.71	2	0.22781	582330	289780	1173200	3335000
KNH49286	KNH49286	hypothetical protein VCV52_0200	VC_0209	1	242	K	KEAREVLKKGGSCGRKLDFMMQEFNRESNTL	7.04e-07	173.14	2	1.3396	0	310540	1588100	2261000
KNH49287	KNH49287	ribonuclease PH	VC_0210	1	52	K	VLCNASIEEGVPRWLKGQGKGWVTAEYGMLP	0.00222368	100.67	2	0.19811	2003700	1432600	5938400	4398700
KNH49288	KNH49288	orotate phosphoribosyltransferase	VC_0211	1	115	K	KEAKNHGEGGNLVGSKLEGRVMLVDDVITAG	5.51e-42	300.4	3	-0.9577	1389500	1664900	8921200	14000000
KNH49288	KNH49288	orotate phosphoribosyltransferase	VC_0211	1	26	K	FALEKQVLKFGEFTLKSGRKSPYFFNAGLFN	2.34e-06	166.16	2	-0.51757	0	1272500	4416700	9617100
KNH49288	KNH49288	orotate phosphoribosyltransferase	VC_0211	1	19	K	YQREFIEFALEKQVLKFGEFTLKSGRKSPYF	2.11e-06	159.83	2	0.37955	0	0	2715500	2353100
KNH49289	KNH49289	lipid A biosynthesis (Kdo)2-(Lauroyl)-lipid IVA acyltransferase	VC_0212	1	165	K	AVMLAARGYKVANIMKPQRNPIADWLMHVQR	0.00193773	93.429	2	-0.049009	0	0	215560	0
KNH49290	KNH49290	lipid A biosynthesis lauroyl acyltransferase	VC_0213	1	299	K	EEIILRAPEQWMWLHKRFKSLPDYELTNSRY	1.83e-17	240.47	3	0.10009	2929600	1407300	5346900	9897400
KNH49290	KNH49290	lipid A biosynthesis lauroyl acyltransferase	VC_0213	1	302	K	ILRAPEQWMWLHKRFKSLPDYELTNSRYQ__	5.31e-12	196.88	2	0.52167	1248800	1180000	1514100	3071600
KNH49292	KNH49292	phosphopantothenate-cysteine ligase	VC_0215	1	215	K	EALDPVRYITNHSSGKMGFALAKAAAQLGAD	1.33e-16	184.71	2	-0.5167	0	0	3588300	2792000
KNH49295	KNH49295	50S ribosomal protein L28	VC_0218	1	44	K	FLPNLQTHRFWVESEKRFVKLRLTAKGMRII	0.000176991	150.17	2	1.3167	1436000	0	2065800	4132900
KNH49295	KNH49295	50S ribosomal protein L28	VC_0218	1	10	K	______MSRVCQVTGKRPAVGNNRSHAKNAT	0.0401676	41.996	3	0.85719	0	97674	0	0
KNH49296	KNH49296	LSU ribosomal protein L33p	VC_0219	1	38	K	TDKNKRNMPGKFEIKKYDPVVRQHVVYKEAK	0.000695698	132.53	2	0.9712	551490	540330	543010	653760
KNH49296	KNH49296	LSU ribosomal protein L33p	VC_0219	1	33	K	GHFYTTDKNKRNMPGKFEIKKYDPVVRQHVV	3.43e-06	175.93	2	-0.6497	30600000	28400000	52400000	77500000
KNH49296	KNH49296	LSU ribosomal protein L33p	VC_0219	1	50	K	EIKKYDPVVRQHVVYKEAKIK__________	0.000146288	153.97	2	-0.99274	10900000	16300000	24500000	17800000
KNH49301	KNH49301	lipopolysaccharide biosynthesis glycosyltransferase	VC_0224	1	188	K	YNDVHHYLVKSAGYAKAWADQRQAKGKKASL	1.28e-08	172.61	2	-0.42714	0	146710	449810	841780
KNH49302	KNH49302	lipopolysaccharide heptosyltransferase I	VC_0225	1	188	K	FQPEQPRLVVVPGASKAYKNWTAEGYAAVIE	0.000273553	74.841	2	0.26241	309900	240110	706250	707220
KNH49306	KNH49306	nucleoside-diphosphate-sugar pyrophosphorylase	VC_0230	1	15	K	_MIVIPMAGMSSRFFKAGYTQPKYMLEAHGQ	0.00168294	92.239	2	2.4923	538230	345600	0	0
KNH49306	KNH49306	nucleoside-diphosphate-sugar pyrophosphorylase	VC_0230	1	163	K	KPEHTGSTKVIQTAEKNPISDLCSTGLYHFH	1.14e-07	100.9	4	-1.4932	0	0	0	1568900
KNH49310	KNH49310	mannosyltransferase OCH1	VC_0234	1	100	K	CDYRYVSTEARGEFLKEHASPEVYDAYSRLT	2.44e-14	176.1	3	-0.096199	0	0	1467500	1621000
KNH49310	KNH49310	mannosyltransferase OCH1	VC_0234	1	248	K	TFTNEYFQYIDKPRGKWTHINPEDLVKK___	0.000117264	132.59	3	0.06251	1485400	1232000	3281800	6679000
KNH49311	KNH49311	ADP-heptose:LPS heptosyltransferase	VC_0235	1	236	K	TIQQQPNVKHVFLEGKNEFEKGEYLQDLADN	3.14e-11	205.56	2	0.23183	0	2289100	10500000	14300000
KNH49312	KNH49312	ADP-heptose-LPS heptosyltransferase II	VC_0236	1	335	K	EHLNCLNQLKPAQVIKALDKFIGKDS_____	0.000319643	89.827	2	0.23269	982230	945450	2347300	2180400
KNH49314	KNH49314	transferase hexapeptide repeat family protein	VC_0238	1	114	K	RNVKLMTSDGHDILYKGERINPARDITIGGH	5.02e-33	280.17	2	0.051891	428600	269170	825230	1790500
KNH49314	KNH49314	transferase hexapeptide repeat family protein	VC_0238	1	26	K	RNKIRVKPNNNVQIGKNTRIRYCDIYVNGEN	6.63e-05	98.942	3	-0.074511	200180	291000	1376900	1084200
KNH49316	KNH49316	ADP-L-glycero-D-manno-heptose-6-epimerase	VC_0240	1	34	K	LNERGITEILVVDHLKNGRKFKNLVDLQIAD	3.59e-12	153.81	3	1.1005	0	0	1894800	0
KNH49316	KNH49316	ADP-L-glycero-D-manno-heptose-6-epimerase	VC_0240	1	213	K	NAGENPKLFAGSEHFKRDFVYVGDVAAVNLW	2.69e-08	197.3	2	0.19013	1782800	900160	7159900	7403800
KNH49316	KNH49316	ADP-L-glycero-D-manno-heptose-6-epimerase	VC_0240	1	158	K	KQQFDNYVRRLWLDAKQHGETLSQITGFRYF	4.19e-59	337.89	3	0.12111	5676800	2016600	22900000	31200000
KNH49318	KNH49318	ABC-transporter permease, GT1_wcfI_like glycosyltransferase	na	1	248	K	PDRAVVFIRASSTPFKGLREFVEALELINPE	9.91e-06	133.23	2	-0.075395	2054100	1737000	2206800	2683400
KNH49318	KNH49318	ABC-transporter permease, GT1_wcfI_like glycosyltransferase	na	1	387	K	HECEKRGNLSRELAEKHYDIRMQAQLSFELY	0.000817665	75.294	2	-0.27888	0	0	107230	219150
KNH49319	KNH49319	ATP binding-protein, glycosyltransferase_GTB_type	na	1	305	K	LCDILYCPYPFDKKLKEVSTFSFPSKFVLYL	0.00209203	82.505	2	0.2001	611300	515500	0	0
KNH49319	KNH49319	ATP binding-protein, glycosyltransferase_GTB_type	na	1	376	K	LENLINDRTLYSNCAKKAQTAFINDFTLNSL	0.000563799	96.253	2	0.93735	139940	154920	0	0
KNH49319	KNH49319	ATP binding-protein, glycosyltransferase_GTB_type	na	1	165	K	ADAHALDRVTKNRVQKQFNKAIKASQFVATA	0.0451809	44.692	2	0.034489	0	0	0	792500
KNH49321	KNH49321	methyl-transferase	VC_0247	1	21	K	VISANNISKGYVLYEKPHHCLKRIISSYFTG	0.000201331	72.958	3	-1.1375	0	0	362360	0
KNH49321	KNH49321	methyl-transferase	VC_0247	1	231	K	TSAMISFCDRVVWLHKGEVVASGNPKTVCEE	0.00807116	65.528	3	0.50861	0	0	1135800	1486500
KNH49322	KNH49322	hexosyl-transferase	na	1	213	K	LSFSHEYDVLWKMKDKYEHESASKSNEIDKL	1.14e-05	127.92	2	-0.15861	1238500	574380	2192600	3708600
KNH49322	KNH49322	hexosyl-transferase	na	1	52	K	CGKILDAGCGQGGNLKRLLSHGVDAFGIELS	2.38e-28	267.63	2	-0.23167	93157	0	226840	308300
KNH49322	KNH49322	hexosyl-transferase	na	1	195	K	VSNLGEEALKLNLQYKRILSFSHEYDVLWKM	9.55e-05	160.69	2	0.18696	3252400	1738800	4723100	6682500
KNH49322	KNH49322	hexosyl-transferase	na	1	227	K	DKYEHESASKSNEIDKLIELQKQLSSQIVDL	4.93e-11	202.31	2	1.6276	0	364570	1366900	1413400
KNH49323	KNH49323	epimerase/dehydratase RfaB	na	1	119	K	VVSPHGALEPWAFQSKGLKKRIAWYLYQKRI	4.58e-05	110.26	3	-0.2171	688800	574560	1618800	2778100
KNH49324	KNH49324	epimerase/dehydratase FnlA	na	1	300	K	DNRDLNYSKFFEEGEKNLSQVEDYNSHNTSR	5.9e-22	205.21	3	-0.071508	3068600	3359400	10700000	12000000
KNH49324	KNH49324	epimerase/dehydratase FnlA	na	1	30	K	SFGNAVLRRFLNTEIKEIRIFSRDEKKQDDM	1.94e-06	178.84	3	0.85839	1798400	1393800	4382700	5117800
KNH49324	KNH49324	epimerase/dehydratase FnlA	na	1	244	K	ATIETLVQALLKILSKPEHKVNVIGTRHGEK	0.00148788	89.752	2	0.13964	165460	124030	313120	195400
KNH49324	KNH49324	epimerase/dehydratase FnlA	na	1	248	K	TLVQALLKILSKPEHKVNVIGTRHGEKQYEA	4.27e-09	126.07	2	0.50542	0	815320	3538300	3477500
KNH49325	KNH49325	dTDP-4-dehydrorhamnose reductase	na	1	155	K	DIYGKSKCLGEVNYGKHLTLRTSIIGHELNT	4.94e-16	213.16	2	0.86675	720230	877800	1667800	2660300
KNH49325	KNH49325	dTDP-4-dehydrorhamnose reductase	na	1	237	K	SVDPIDKYSLLKLISKVYGKGIEVIKSEHLV	0.00335597	77.058	2	-0.32807	0	0	8844800	0
KNH49325	KNH49325	dTDP-4-dehydrorhamnose reductase	na	1	87	K	VVINCIGLIKQHDISKQHINAIEINSLLPHK	0.0107224	50.916	4	0.38073	0	0	0	1441900
KNH49325	KNH49325	dTDP-4-dehydrorhamnose reductase	na	1	144	K	KYIEADIPDATDIYGKSKCLGEVNYGKHLTL	2.64e-09	183.81	2	0.35188	0	360230	2049200	2548200
KNH49325	KNH49325	dTDP-4-dehydrorhamnose reductase	na	1	233	K	LFHLSVDPIDKYSLLKLISKVYGKGIEVIKS	5.38e-05	177.06	2	-0.12277	37600000	18600000	51100000	136000000
KNH49326	KNH49326	UDP-N-acetylglucosamine 2-epimerase	na	1	214	K	YFLVSVHREENVDSEKNIHSYVDALAKLAEK	0.000557036	82.663	3	0.82148	684130	803960	3484500	3056800
KNH49326	KNH49326	UDP-N-acetylglucosamine 2-epimerase	na	1	225	K	VDSEKNIHSYVDALAKLAEKYNFPIIVSTHP	3.05e-20	218.11	2	0.27471	0	504240	2421900	2192000
KNH49326	KNH49326	UDP-N-acetylglucosamine 2-epimerase	na	1	258	K	RKKIEQLNLKFHPLVKLMKPLGFTDYIKLQT	0.000302552	101.54	2	-0.27536	0	1780400	11000000	0
KNH49326	KNH49326	UDP-N-acetylglucosamine 2-epimerase	na	1	261	K	IEQLNLKFHPLVKLMKPLGFTDYIKLQTLAK	1.88e-07	164.9	2	-1.6991	15200000	9299300	0	192000000
KNH49326	KNH49326	UDP-N-acetylglucosamine 2-epimerase	na	1	187	K	MDEVLSHYKDKIAQSKILDQLNLEEEKYFLV	9.31e-64	363.37	3	-0.35901	696150	729700	1870800	2107100
KNH49326	KNH49326	UDP-N-acetylglucosamine 2-epimerase	na	1	252	K	STHPRTRKKIEQLNLKFHPLVKLMKPLGFTD	2.76e-06	151.16	3	-0.19487	4362600	2800400	18500000	19500000
KNH49326	KNH49326	UDP-N-acetylglucosamine 2-epimerase	na	1	229	K	KNIHSYVDALAKLAEKYNFPIIVSTHPRTRK	4.78e-26	249.69	2	0.0053579	17000000	7820100	37400000	62800000
KNH49331	KNH49331	hypothetical protein VCV52_0249, lysylphosphatidylglycerol synthase TM region	na	1	5	K	___________MFSGKILRNRFFKILSKVFF	0.000896776	110.41	2	0.26486	0	0	0	853710
KNH49336	KNH49336	nucleoside-diphosphate sugar epimerase/dehydratase	VC_0260	1	334	K	LYAIDQELQAIKQNLKLNTKIVAALGSVQRE	0.0336633	47.96	2	-1.6826	0	0	88669	0
KNH49340	KNH49340	membrane protein, small-conductance mechanosensitive channel MscS	VC_0265	1	65	K	RHTHHEQSVWRNALFKEHLFSRVALLIQGVV	1.62e-05	106.67	3	0.27314	686640	399320	3386000	4432800
KNH49340	KNH49340	membrane protein, small-conductance mechanosensitive channel MscS	VC_0265	1	133	K	VLNVLELLISRTQVGKNLPTRGILQSIKLIV	8.16e-05	131.12	2	0.52771	121310	0	351900	244610
KNH49344	KNH49344	mannose-6-phosphate isomerase	VC_0269	1	290	K	IMANSDNVLRAGLTPKHIDVVELAKCTLFKE	2.52e-20	221.66	2	-0.10793	24400000	22300000	45500000	59500000
KNH49344	KNH49344	mannose-6-phosphate isomerase	VC_0269	1	304	K	PKHIDVVELAKCTLFKEKSEATLLLTPIQQG	0.00183843	101.72	2	0.34798	0	0	0	398450
KNH49344	KNH49344	mannose-6-phosphate isomerase	VC_0269	1	203	K	GLEHFFTKLLSLCGEKKRRVLEQLLSYARSH	0.000176348	135.83	2	-0.52509	0	527390	976320	778190
KNH49344	KNH49344	mannose-6-phosphate isomerase	VC_0269	1	72	K	EFSGEKIKLSTLIEQKKTDFLSIQTVEQFGE	0.000514555	134.26	2	-0.033204	557980	409940	842050	1068300
KNH49348	KNH49348	DNA-binding protein HU-alpha	VC_0273	1	18	K	KTQLIDFIAEKADLTKVQAKAALEATLGAVE	5.91e-05	175.91	2	0.12062	1921600	1161600	4590000	3896000
KNH49348	KNH49348	DNA-binding protein HU-alpha	VC_0273	1	83	K	EIKIAAANVPAFVAGKALKDAIK________	0.000246783	118.77	2	-0.97761	1094200	693800	2426400	1806300
KNH49348;KNH50483	KNH49348	DNA-binding protein HU-alpha;DNA-binding protein HU-beta	VC_0273;VC_1919	1	64	K	TFKVNHRSARTGRNPKTGEEIKIAAANVPAF;TFSVRTRAARTGRNPKTGEEIKIAEAKVPSF	4.28e-05	134.66	2	-0.57156	336690	0	0	0
KNH49348	KNH49348	DNA-binding protein HU-alpha	VC_0273	1	70	K	RSARTGRNPKTGEEIKIAAANVPAFVAGKAL	1.29e-26	212.17	3	0.50789	0	0	1578700	0
KNH49351	KNH49351	IMP cyclohydrolase	VC_0276	1	360	K	IAPKVSQAAIDVVAAKQNVRLLECGEWQGQT	3.13e-21	234.63	3	0.11931	1354600	1563900	3633200	5861200
KNH49351	KNH49351	IMP cyclohydrolase	VC_0276	1	456	K	TIGIGAGQMSRVYSAKIAGIKASDEGLEVAG	0.00071347	78.334	2	1.0486	478650	0	1008400	0
KNH49360	KNH49360	2-keto-3-deoxy-6-phosphogluconate aldolase	VC_0285	1	128	K	PSLVEQAMEMGLRTLKFFPAEPSGGIAMLKA	4.32e-05	153.23	2	1.4596	0	13100000	40200000	47500000
KNH49368	KNH49368	biotin carboxylase	VC_0295	1	442	K	DENFQKGGTNIHYLEKKLGIK__________	3.7e-12	214.81	3	-1.2012	0	2474600	7399700	6751800
KNH49368	KNH49368	biotin carboxylase	VC_0295	1	324	K	IKEQLRIAAGQPLSFKQEDIKIRGHAVECRI	1.82e-09	164.92	2	-0.48847	2682000	2381400	4944100	8670800
KNH49368	KNH49368	biotin carboxylase	VC_0295	1	329	K	RIAAGQPLSFKQEDIKIRGHAVECRINAEDP	3.24e-33	270.45	2	0.29552	5611400	3428900	11200000	12600000
KNH49368	KNH49368	biotin carboxylase	VC_0295	1	159	K	KNKAHAKRIGYPVIIKASGGGGGRGMRVVRN	6.4e-11	164.53	2	-0.23415	0	0	1535500	1746300
KNH49368	KNH49368	biotin carboxylase	VC_0295	1	116	K	IFVGPRAETIRLMGDKVSAINAMKKAGVPCV	5.6e-09	179.6	2	-1.0073	606250	522910	1672300	2590600
KNH49368	KNH49368	biotin carboxylase	VC_0295	1	124	K	TIRLMGDKVSAINAMKKAGVPCVPGSDGPLD	3.01e-06	196.99	2	0.21001	4800300	3619600	5877800	5827800
KNH49368	KNH49368	biotin carboxylase	VC_0295	1	4	K	____________MLDKVVIANRGEIALRILR	0.00233231	86.344	2	-1.706	0	226840	569330	656580
KNH49368	KNH49368	biotin carboxylase	VC_0295	1	415	K	ARMRNALNEMIVEGIKTNIPLQQAIMADENF	0.00958883	50.224	3	0.1382	0	0	5169300	0
KNH49368	KNH49368	biotin carboxylase	VC_0295	1	432	K	NIPLQQAIMADENFQKGGTNIHYLEKKLGIK	1.03e-13	139.93	4	-0.24102	0	0	2068400	0
KNH49368	KNH49368	biotin carboxylase	VC_0295	1	180	K	GGRGMRVVRNEAELTKSIQMTRAEAKAAFNN	4.24e-37	322.7	2	-0.45473	1283000	1186700	4122700	5716800
KNH49369	KNH49369	acetyl-CoA carboxylase	VC_0296	1	79	K	AVAEAPAAAKVPAGHKVLSPMVGTFYRSPSP	1.07e-21	231.69	3	0.17452	5852400	4119700	10300000	12600000
KNH49371	KNH49371	acetyl-coenzyme A synthetase	VC_0298	1	580	K	LNDGVYPSAELHKEVKDWVRKEIGAIATPDV	0.00343595	92.187	2	-0.57564	0	0	350180	0
KNH49374	KNH49374	3-phenylpropionic acid transporter	VC_0302	1	127	K	VVPISDAMANYYAKLKMLDYGRTRLWGSIAF	0.0630668	56.432	2	-0.0092822	0	0	0	441210
KNH49376	KNH49376	guanosine-5'-triphosphate,3'-diphosphate pyrophosphatase	VC_0304	1	397	K	YLLQHLDLPGYTRAQKHYLGEIVRRYREQLT	0.000664526	98.407	3	-0.96426	0	219900	737130	967230
KNH49376	KNH49376	guanosine-5'-triphosphate,3'-diphosphate pyrophosphatase	VC_0304	1	37	K	MLVVRHIDGSVQTMAKIKRKVRLAAGLDEHN	7.83e-12	190.53	2	0.55621	0	0	360730	425990
KNH49377	KNH49377	ATP-dependent RNA helicase rhlB	VC_0305	1	266	K	IEEEWPDRAIIFANTKHRCEQIWAHLAADNH	2.8e-08	190.52	3	0.2102	373740	203000	606870	507660
KNH49378	KNH49378	thioredoxin	VC_0306	1	70	K	TIGKLNIDHNAGTPPKFGIRGIPTLLLFKDG	7.41e-18	208.87	3	-0.086811	10100000	7137400	20700000	31600000
KNH49379	KNH49379	transcription termination factor Rho	VC_0307	1	130	K	KVNTVNDDRPDNARNKILFENLTPLHANERM	0.000577684	98.654	3	-0.47451	0	0	1914500	0
KNH49379	KNH49379	transcription termination factor Rho	VC_0307	1	16	K	MNLTELKNTPVSDLVKLGESLGLENLARLRK	2.74e-08	162.44	3	0.093747	0	0	0	2957000
KNH49379	KNH49379	transcription termination factor Rho	VC_0307	1	100	K	QIRRFNLRTGDSIAGKIRPPKEGERYFALLK	0.0433491	41.383	3	0.41199	0	0	491420	0
KNH49385	KNH49385	HipA domain-containing protein	VC_0815	1	309	K	TIRTLIEKITESNMVKHQGYRFDTQAFVIEW	0.0338177	42.083	3	-0.40147	0	0	0	680720
KNH49391	KNH49391	NAD(FAD)-utilizing dehydrogenase	VC_0806	1	73	K	DVEVANPEKLLAKFSKDQHVRPTPDMSYKFV	0.000165748	81.606	3	-1.9054	0	151360	0	0
KNH49391	KNH49391	NAD(FAD)-utilizing dehydrogenase	VC_0806	1	173	K	GGAGTFSDGKLYSQVKDPNFYGRKVITEFVE	3.39e-12	201.75	3	0.0939	563860	290260	0	1074900
KNH49391	KNH49391	NAD(FAD)-utilizing dehydrogenase	VC_0806	1	487	K	LLTGVETRTSSPVCIKRGKDFQSINLKGFYP	0.000265527	121.62	2	-0.89251	0	0	1322700	1692600
KNH49393	KNH49393	TrmH family RNA methyltransferase	VC_0803	1	4	K	____________MISKTQLKLIRALGQKKQR	0.000146423	147.69	2	1.3343	0	212430	431750	0
KNH49411	KNH49411	sodium/alanine symporter	VC_0784	1	491	K	NPVKLGIKGATYWEGKYLRKTGKAPTAEVKE	9.14e-08	151.22	3	-0.65081	0	0	1270800	0
KNH49411	KNH49411	sodium/alanine symporter	VC_0784	1	51	K	QVRHFFEMWRLLLNNKESSKGISSFQALAVS	7.2e-05	132.88	2	-0.13655	337920	437310	560160	413070
KNH49420	KNH49420	vibriobactin-specific 2,3-dihydro-2,3-dihydroxybenzoate dehydrogenase	VC_0774	1	64	K	SESLLGRYPDQLTLKKLDLAEPEAVREQVNQ	1.78e-08	185.27	2	0.27241	470310	326470	0	969580
KNH49421	KNH49421	vibriobactin-specific isochorismate synthase	VC_0773	1	66	K	FAELANQAKQLLQQAKRDECDNPLLFGIVPF	0.000701913	120.65	2	-0.62313	1209000	492460	0	325660
KNH49426	KNH49426	GMP synthase	VC_0768	1	373	K	DDMKMGLVEPLRELFKDEVRKIGLELGLPYN	0.000253272	168.26	3	-0.20568	650450	0	1221500	1439900
KNH49426	KNH49426	GMP synthase	VC_0768	1	288	K	FGLNIIKVDAEERFLKALEGIDEPEAKRKTI	3.55e-09	145.81	2	0.1531	910800	615890	1095200	1505500
KNH49426	KNH49426	GMP synthase	VC_0768	1	361	K	VIKSHHNVGGLPDDMKMGLVEPLRELFKDEV	0.00356986	67.655	4	0.32117	0	0	830790	852870
KNH49427	KNH49427	inosine-5'-monophosphate dehydrogenase	VC_0767	1	203	K	DEFQLKGMITAKDFHKAESKPNACKDEQGRL	0.00027209	83.647	2	-0.022632	123510	0	0	197260
KNH49427	KNH49427	inosine-5'-monophosphate dehydrogenase	VC_0767	1	479	K	GAGMKESHVHDVQITKEAPNYRLG_______	3.48e-14	176.56	4	0.37752	214960	380690	404090	709330
KNH49427	KNH49427	inosine-5'-monophosphate dehydrogenase	VC_0767	1	428	K	VPEGIEGRIAYKGHLKEIIHQQMGGLRSCMG	2.97e-20	218.62	2	0.76488	0	508930	4257800	2653900
KNH49427	KNH49427	inosine-5'-monophosphate dehydrogenase	VC_0767	1	199	K	LVVNDEFQLKGMITAKDFHKAESKPNACKDE	0.00132846	99.973	2	-0.62769	661500	575670	1043800	850400
KNH49427	KNH49427	inosine-5'-monophosphate dehydrogenase	VC_0767	1	468	K	LRTKAQFVRISGAGMKESHVHDVQITKEAPN	5.58e-07	122.49	3	0.061064	0	521670	1259500	830620
KNH49427	KNH49427	inosine-5'-monophosphate dehydrogenase	VC_0767	1	411	K	KGSSDRYFQTDNAADKLVPEGIEGRIAYKGH	4.91e-41	294.48	2	0.077781	1509100	1425900	3013100	3752900
KNH49431	KNH49431	GTP-binding protein engA	VC_0763	1	392	K	SATTRVGTSVLTRIMKMATDDHQPPMVRGRR	5.18e-07	121.76	3	0.28364	613660	450410	1041100	1408700
KNH49431	KNH49431	GTP-binding protein engA	VC_0763	1	411	K	DDHQPPMVRGRRVKLKYAHAGGYNPPIIVIH	9.2e-29	190.79	4	0.025846	4387000	14900000	43100000	34000000
KNH49431	KNH49431	GTP-binding protein engA	VC_0763	1	334	K	IVIAVNKWDGLSFDVKEHVKKELDRRLGFVD	7.4e-05	142.76	3	-0.038244	0	0	581290	1160000
KNH49434	KNH49434	histidyl-tRNA synthetase	VC_0760	1	369	K	VPGLRVMTHFGGGNFKKQFKRADKVGAAIAL	7.78e-09	128.91	3	-0.46291	5779300	4455800	13900000	14700000
KNH49435	KNH49435	4-hydroxy-3-methylbut-2-en-1-yl diphosphate synthase	VC_0759	1	53	K	TTDVAATVAQIKSLEKVGADIVRVSVPTMEA	2.26e-06	145.9	2	-0.45593	0	282840	861340	1180800
KNH49438	KNH49438	nucleoside diphosphate kinase	VC_0756	1	57	K	LSEEQASGFYAEHEGKPFFEPLKEFMTSGPI	3.63e-10	119.6	3	0.00042545	0	0	0	3620200
KNH49438	KNH49438	nucleoside diphosphate kinase	VC_0756	1	11	K	_____MALERTFSIIKPDAVKRNLIGEIYHR	2.52e-05	122.69	2	-0.21578	3074500	3093300	8343800	10800000
KNH49438	KNH49438	nucleoside diphosphate kinase	VC_0756	1	16	K	MALERTFSIIKPDAVKRNLIGEIYHRIEKAG	3.44e-10	196.27	3	-0.53414	0	0	493500	506270
KNH49439	KNH49439	peptidase B	VC_0755	1	116	K	EARIKATDWTRDIINKSAEEVAPRQLATMAA	1.1e-15	223.14	3	0.71046	615200	417460	1476500	2938000
KNH49439	KNH49439	peptidase B	VC_0755	1	50	K	LQQTQDFSAIQRAARKLDNQGIRTAFLAGEG	1.29e-07	207.6	2	1.1177	5439500	5438100	13600000	14000000
KNH49439	KNH49439	peptidase B	VC_0755	1	408	K	LHFDCSATYRKSASDKWAAGATGMGVKILAR	1.26e-13	207.97	2	0.069025	695440	456220	1446900	3472600
KNH49442	KNH49442	chaperone HscA	VC_0752	1	426	K	NTTIPVARAQEFTTFKDGQTAMSVHVVQGER	1.03e-21	196.1	3	0.060517	0	0	3899800	4614500
KNH49442	KNH49442	chaperone HscA	VC_0752	1	112	K	NQRYPHLPYRFKASEKGLPIVQTAQGDKNPI	3.86e-09	183.89	2	0.5474	508660	0	1502200	2009800
KNH49442	KNH49442	chaperone HscA	VC_0752	1	520	K	DDEVTQMLKDSMAYAKEDMLARALAEQRVEA	1.43e-06	112.15	2	2.0122	0	0	0	374450
KNH49442	KNH49442	chaperone HscA	VC_0752	1	590	K	GDNADAIEQGIKDTDKASQDFASRRMDKSIR	1.86e-10	184.87	2	1.258	0	0	202400	327070
KNH49442	KNH49442	chaperone HscA	VC_0752	1	456	K	REMVDDCRSLARFSLKGIPPMAAGAAHIRVT	3.9e-06	107.75	3	0.20499	0	0	2564100	2596400
KNH49444	KNH49444	iron binding protein IscA for iron-sulfur cluster assembly	VC_0750	1	80	K	DTKSMVYLDGTQLDYKKEGLNEGFEFNNPNV	9.6e-11	213.63	2	-0.058561	0	0	0	821260
KNH49445	KNH49445	iron-sulfur cluster assembly scaffold protein IscU	VC_0749	1	122	K	SILAEDAIKAAVADYKKKHQH__________	0.00476718	77.923	2	-0.11809	1960600	950050	3540400	7057200
KNH49445	KNH49445	iron-sulfur cluster assembly scaffold protein IscU	VC_0749	1	6	K	__________MAYSEKVIDHYENPRNVGSFD	0.00370061	64.65	3	-0.21756	491860	362230	731650	1591200
KNH49445	KNH49445	iron-sulfur cluster assembly scaffold protein IscU	VC_0749	1	57	K	RLQIKVSPEGIIEDAKFKTYGCGSAIASSSL	7.16e-05	90.653	2	-0.015739	0	0	0	1111800
KNH49446	KNH49446	cysteine desulfurase, pyridoxal 5'-phosphate binding pocket	VC_0748	1	272	K	RIAKEELQQDYDHALKLRNRLLDGIKDMEAV	1.58e-13	208.84	2	2.2887	0	0	0	4284000
KNH49446	KNH49446	cysteine desulfurase, pyridoxal 5'-phosphate binding pocket	VC_0748	1	92	K	ESDNLAIKGVAHFYNKQGKHIITSKTEHKAV	6.34e-07	170.22	2	0.21025	1048600	1231800	3611000	4683500
KNH49446	KNH49446	cysteine desulfurase, pyridoxal 5'-phosphate binding pocket	VC_0748	1	101	K	VAHFYNKQGKHIITSKTEHKAVLDTMRQLER	0.000405968	88.134	2	0.13862	0	148820	432580	253490
KNH49446	KNH49446	cysteine desulfurase, pyridoxal 5'-phosphate binding pocket	VC_0748	1	105	K	YNKQGKHIITSKTEHKAVLDTMRQLEREGFE	2.44e-06	143.96	2	-0.97686	241940	316740	1335900	1228400
KNH49449	KNH49449	inositol-1-monophosphatase	VC_0745	1	21	K	NIAIRAARKAGNHIAKSLENAEKIQTTQKGS	1.29e-28	273.24	2	0.37346	293190	431310	1371300	1438000
KNH49449	KNH49449	inositol-1-monophosphatase	VC_0745	1	28	K	RKAGNHIAKSLENAEKIQTTQKGSNDFVTNV	1.13e-28	299.42	2	0.45452	1691800	1087800	2494200	3497000
KNH49449	KNH49449	inositol-1-monophosphatase	VC_0745	1	251	K	YMQSGNIVASSPRGVKAILQHIRENGNSAIL	6.01e-06	147.08	2	-0.34617	2622800	3275000	11800000	16100000
KNH49449	KNH49449	inositol-1-monophosphatase	VC_0745	1	146	K	AGAQLNNARIRVQPIKDLQGAVLATAFPFKQ	8.73e-05	128.99	2	-0.70637	0	0	16300000	0
KNH49450	KNH49450	protein-export membrane protein SecF	VC_0744	1	6	K	__________MFQILKADKMIDFMRWSKFAF	0.000407176	128.28	2	0.07879	741250	427970	1015400	2223800
KNH49452	KNH49452	preprotein translocase subunit YajC	VC_0742	1	104	K	NEVVIKKDFVTAVLPKGTLKSL_________	4.09e-09	178.95	2	0.25168	0	678200	766680	1162400
KNH49452	KNH49452	preprotein translocase subunit YajC	VC_0742	1	49	K	YFMIYRPQAKRVKEHKNLMAAMAKGDEVLTS	1.14e-08	186.78	2	-0.56834	0	0	0	335400
KNH49453	KNH49453	queuine tRNA-ribosyltransferase	VC_0741	1	121	K	ITEEGVHFRNPVNGDKIFMDAEKSMEIQKDL	4.15e-15	221.09	2	0.32603	0	565890	1738000	3296300
KNH49453	KNH49453	queuine tRNA-ribosyltransferase	VC_0741	1	250	K	PQLPEDKPRYLMGVGKPEDLVEGVRRGIDMF	2.09e-11	153.74	2	-0.84448	0	0	463390	0
KNH49455	KNH49455	acetoin utilization protein	VC_0737	1	103	K	VAPQAGLKESAIYMQKHKIGCLPVVAKDVLV	4.44e-06	166.52	3	0.25876	615430	616440	6664900	5389600
KNH49455	KNH49455	acetoin utilization protein	VC_0737	1	43	K	MEALDIRHVPIVDANKKLLGIVSQRDLLAAQ	1.54e-05	131.06	2	0.70827	168990	0	1573500	879320
KNH49455	KNH49455	acetoin utilization protein	VC_0737	1	3	K	_____________MIKVEDMMTRHPHTLLRT	1.46e-06	172.23	2	-0.31215	149810	0	815080	1192500
KNH49455	KNH49455	acetoin utilization protein	VC_0737	1	25	K	RHPHTLLRTHTLNDAKHLMEALDIRHVPIVD	5.01e-09	134.9	4	-0.17878	0	0	1216100	0
KNH49456	KNH49456	isocitrate lyase	VC_0736	1	203	K	EDQLASVKKCGHMGGKVLVPTQEAVQKLIAA	0.000190113	76.574	3	-1.0036	0	0	714640	793810
KNH49456	KNH49456	isocitrate lyase	VC_0736	1	333	K	YNCSPSFNWEKNLDAKTIAHFQQALSDMGYK	2.51e-05	131.48	3	-0.036677	0	0	1994800	2645200
KNH49456	KNH49456	isocitrate lyase	VC_0736	1	14	K	__MTLTRRQQIEALEKDWATNPRWKNVKRTY	5.16e-14	171.49	3	-1.0741	0	0	640360	1098400
KNH49456	KNH49456	isocitrate lyase	VC_0736	1	195	K	AGAAGVHFEDQLASVKKCGHMGGKVLVPTQE	2.15e-07	107.47	3	0.21633	0	0	1312600	1277300
KNH49457	KNH49457	malate synthase A	VC_0734	1	360	K	FIPAKDPALNEQVLQKIRGDKMLEATNGHDG	4.14e-07	179.6	2	-0.20188	321350	0	818980	1471800
KNH49459	KNH49459	AhpC/Tsa family Antioxidant	VC_0731	1	112	K	QVKYPLVADVKHEICKAYDVEHPEAGVAFRG	1.04e-27	235.84	4	-0.028657	752860	1164300	6544800	7946300
KNH49459	KNH49459	AhpC/Tsa family Antioxidant	VC_0731	1	179	K	HQTHGEVCPAQWEAGKAGMEASPKGVAAFLS	8.12e-29	189.63	4	-0.075489	0	0	122000000	93200000
KNH49459	KNH49459	AhpC/Tsa family Antioxidant	VC_0731	1	99	K	AWRNTAVENGGIGQVKYPLVADVKHEICKAY	2.3e-21	229.69	3	-0.63988	1038500	0	3080300	5125400
KNH49459	KNH49459	AhpC/Tsa family Antioxidant	VC_0731	1	107	K	NGGIGQVKYPLVADVKHEICKAYDVEHPEAG	2.09e-11	196.67	2	-0.14684	909930	800580	6519500	7767900
KNH49461	KNH49461	copper homeostasis protein cutC	VC_0730	1	169	K	ARNAYLGIERLAQLVKQSAGRISIMAGAGIN	0.0427032	59.84	2	-0.073537	0	0	702050	934620
KNH49462	KNH49462	hypothetical protein, polyphosphate kinase 2, PA0141 family	VC_0728	1	28	K	LELLQIELVKLQEWVKQEKLKLVVIFEGRDA	0.0168603	62.303	2	-0.89286	0	0	0	256350
KNH49462	KNH49462	hypothetical protein, polyphosphate kinase 2, PA0141 family	VC_0728	1	167	K	ERRFIERINTPLKRWKFSPMDLESRQRWAAY	2.82e-05	131.06	3	-0.31786	323650	0	0	0
KNH49463	KNH49463	phosphate transport system regulatory protein PhoU	VC_0727	1	81	K	DEACTRIIAKRQPTAKDLRLIMAIIKTITDL	0.000550571	128.6	2	0.44312	0	244900	623790	827230
KNH49464	KNH49464	phosphate import ATP-binding protein pstB 1	VC_0726	1	160	K	AAEQSLRAAALWDEVKHRLHENAFGLSGGQQ	1.2e-06	159.37	2	-0.16163	0	0	0	487450
KNH49467	KNH49467	polyphosphate kinase	VC_0723	1	74	K	RQILINRERGGNDISKHLLSRMQSKALKLNQ	2.15e-06	103.34	3	-0.63207	0	0	3508500	6096200
KNH49467	KNH49467	polyphosphate kinase	VC_0723	1	546	K	ITLKVNNLVDKGLINKLYGASAAGVKIRMII	1.23e-07	186.76	2	-0.02843	0	0	580480	1073200
KNH49467	KNH49467	polyphosphate kinase	VC_0723	1	129	K	QLDEIQLKWVKKYFHKEVLPHVTPIMLRDDI	6.26e-05	89.311	4	0.53106	0	0	1519200	1316400
KNH49470	KNH49470	sensor protein	VC_0720	1	154	K	AGQPISNLLRTPDFIKYLKKDDFTDPLEMRS	5.63e-05	134.05	2	0.30677	0	0	968690	1395000
KNH49471	KNH49471	phosphate regulon transcriptional regulatory protein PhoB	VC_0719	1	91	K	NIPVVMLTARGEEEDKVRGLEVGADDYITKP	0.000623937	136.27	2	0.16728	130300	110470	398310	360020
KNH49471	KNH49471	phosphate regulon transcriptional regulatory protein PhoB	VC_0719	1	110	K	LEVGADDYITKPFSPKELVARLKAVIRRVTP	0.000443129	104.42	2	0.023402	0	0	1016500	1367600
KNH49473	KNH49473	collagenase	VC_0717	1	190	K	CMAYSGRCLLSGYINKRDPNQGTCTNACRWE	2.12e-30	237.14	3	-0.67529	0	0	0	1231400
KNH49473	KNH49473	collagenase	VC_0717	1	79	K	GKKFYVVCNIQPHNSKLKTFIRDLKPVIDMG	1.42e-14	179.19	3	0.031823	0	0	912220	0
KNH49473	KNH49473	collagenase	VC_0717	1	299	K	VQHVERLTQMGVHSLKIEGRTKSFYYCARTA	2.03e-29	291.57	2	1.711	0	4870200	9297400	7443400
KNH49473	KNH49473	collagenase	VC_0717	1	279	K	MAAFEDEHGTYIMNSKDLRAVQHVERLTQMG	8.13e-05	124.04	3	-0.80757	0	0	652760	894370
KNH49473	KNH49473	collagenase	VC_0717	1	305	K	LTQMGVHSLKIEGRTKSFYYCARTAQVYRKA	6.34e-05	150.4	2	-1.2215	0	230440	278360	476990
KNH49473	KNH49473	collagenase	VC_0717	1	207	K	DPNQGTCTNACRWEYKVEAAKEDEAGQIVEQ	0.000592492	109.79	2	-0.23254	0	0	0	2053600
KNH49475	KNH49475	NADPH-flavin oxidoreductase	VC_0715	1	202	K	EDVAEYDRTMVEYYQKRSGNPKQQGWSEQIT	0.0373347	53.493	2	-0.84024	0	0	0	282050
KNH49475	KNH49475	NADPH-flavin oxidoreductase	VC_0715	1	186	K	APKVILHENHYQPLNKEDVAEYDRTMVEYYQ	5.08e-15	163.15	3	0.20552	0	579900	0	0
KNH49478	KNH49478	phosphoribosylformylglycinamidine synthase	VC_0869	1	50	K	HFADLKAELNPQELEKLEKLLTYGPTIQEHE	1.04e-06	166.7	2	0.086986	658250	374010	1024500	1220600
KNH49478	KNH49478	phosphoribosylformylglycinamidine synthase	VC_0869	1	100	K	SKATDIAHNCGLHGIKRLERGTAYYVEAETA	1.2e-06	116.84	3	-0.47931	0	0	111180	212090
KNH49478	KNH49478	phosphoribosylformylglycinamidine synthase	VC_0869	1	781	K	GITIPVGKDSMSMKTKWQENGEQKEVTSPLS	7.88e-06	140.78	2	-0.001331	1231900	1174200	3871900	5481300
KNH49478	KNH49478	phosphoribosylformylglycinamidine synthase	VC_0869	1	406	K	EKVTSHAGEEVRGYHKPIMIAGGMGNIRAEH	3.02e-06	122.66	3	-0.73705	1280100	2202400	8235700	10300000
KNH49478	KNH49478	phosphoribosylformylglycinamidine synthase	VC_0869	1	217	K	ELMMFAQANSEHCRHKIFNADWTIDGVKQDK	1.97e-12	201.09	2	0.63504	5543600	5300700	13900000	20400000
KNH49478	KNH49478	phosphoribosylformylglycinamidine synthase	VC_0869	1	239	K	TIDGVKQDKSLFKMIKNTFEQTPDYVLSAYK	3.75e-53	333.71	3	-1.1272	669450	891200	2009000	1932400
KNH49478	KNH49478	phosphoribosylformylglycinamidine synthase	VC_0869	1	236	K	ADWTIDGVKQDKSLFKMIKNTFEQTPDYVLS	0.00120551	120.62	2	-4.4591	7396200	6533000	16300000	22200000
KNH49488	KNH49488	dnaJ protein	VC_0856	1	22	K	YEVLGVGRDASERDIKKAYKRLAMKYHPDRN	0.0002623	148.5	2	0.095348	0	734020	0	0
KNH49488	KNH49488	dnaJ protein	VC_0856	0.993052	364	K	FEESCGGEAATKHKPKAEGFFNGVKKFFDDL	1.5e-06	111.31	3	-0.033399	0	551550	2724300	2149700
KNH49488	KNH49488	dnaJ protein	VC_0856	1	199	K	VQQTCPTCHGKGKIIKDPCNVCHGQGRKQKT	2.85e-09	134.08	4	-0.4343	0	0	0	280870
KNH49488	KNH49488	dnaJ protein	VC_0856	1	31	K	ASERDIKKAYKRLAMKYHPDRNSGDAGAAEK	1.07e-05	129.88	4	-0.43324	0	1739900	3946000	7101800
KNH49488	KNH49488	dnaJ protein	VC_0856	1	46	K	KYHPDRNSGDAGAAEKFKEVKEAYEILTDAQ	1.1e-08	185.3	4	-0.7315	2934400	1565500	5337000	10100000
KNH49488	KNH49488	dnaJ protein	VC_0856	1	297	K	GGEVEVPTLDGRVSLKVPAETQTGRMFRMRG	7.01e-07	119.05	2	-0.075731	182470	235810	524310	482340
KNH49489	KNH49489	chaperone dnaK	VC_0855	1	575	K	EKAKIETAINELETAKKGEDKAEIDAKVQAL	4.83e-16	213.84	2	-0.12513	0	0	1620800	2139900
KNH49489	KNH49489	chaperone dnaK	VC_0855	0.999999	580	K	ETAINELETAKKGEDKAEIDAKVQALMAAAQ	5.56e-06	153.74	2	0.18503	236090	371270	697250	607460
KNH49489	KNH49489	chaperone dnaK	VC_0855	1	86	K	LIGRRFEDEEVQRDIKIMPYKIVKADNGDAW	1.86e-13	162.15	4	-0.12406	1818000	1380900	4285100	6538100
KNH49489	KNH49489	chaperone dnaK	VC_0855	1	91	K	FEDEEVQRDIKIMPYKIVKADNGDAWVEAKG	0.0119355	68.915	2	-0.26253	9789000	8384400	19200000	26700000
KNH49489	KNH49489	chaperone dnaK	VC_0855	1	527	K	EKMVQEAEANKEADKKFEELATARNQADQMI	0.000174182	156.16	2	0.08786	1962300	1932900	4990800	4261800
KNH49489	KNH49489	chaperone dnaK	VC_0855	1	298	K	PYITADATGPKHMNIKVTRAKLEALVEDLVQ	0.000446846	122.19	2	-0.25611	2922900	6183600	25900000	21500000
KNH49489	KNH49489	chaperone dnaK	VC_0855	1	165	K	RQATKDAGRIAGLEVKRIINEPTAAALAYGL	5.24e-05	170.06	2	-0.14475	2203000	1852500	5973400	5586000
KNH49489	KNH49489	chaperone dnaK	VC_0855	1	182	K	IINEPTAAALAYGLDKQGGDRTIAVYDLGGG	2.65e-08	145.73	3	-1.1958	633960	665590	1986200	1920800
KNH49489	KNH49489	chaperone dnaK	VC_0855	1	94	K	EEVQRDIKIMPYKIVKADNGDAWVEAKGQKM	1.95e-09	144.1	2	-0.054602	0	0	575360	577560
KNH49489	KNH49489	chaperone dnaK	VC_0855	1	561	K	RKQITEAGEALPADEKAKIETAINELETAKK	1.18e-13	196.37	3	0.11254	413570	315570	730320	1066700
KNH49489	KNH49489	chaperone dnaK	VC_0855	1	358	K	TRMPMVQKKVAEFFGKEPRKDVNPDEAVAVG	3.35e-06	159.1	2	0.14892	1538100	1213100	3806800	5766300
KNH49489	KNH49489	chaperone dnaK	VC_0855	1	413	K	LGIETMGGVMTKLIEKNTTIPTKANQVFSTA	2.15e-06	166.14	2	0.41888	876770	909620	1816900	2525400
KNH49489	KNH49489	chaperone dnaK	VC_0855	1	120	K	KGQKMAAPQVSAEVLKKMKKTAEDFLGEPVT	5.96e-09	150.49	3	-1.5061	1405300	1222600	2222800	2791600
KNH49489	KNH49489	chaperone dnaK	VC_0855	1	244	K	EDFDNRMINYLVDEFKKDQGIDLRNDPLAMQ	1.8e-08	204.5	2	2.7247	8931500	7489600	24200000	37700000
KNH49489	KNH49489	chaperone dnaK	VC_0855	1	350	K	DVILVGGQTRMPMVQKKVAEFFGKEPRKDVN	0.00110624	124.86	2	-0.84943	1990300	0	5569900	0
KNH49489	KNH49489	chaperone dnaK	VC_0855	1	522	K	SDAEIEKMVQEAEANKEADKKFEELATARNQ	5.72e-15	216.83	2	0.77585	1550100	1157400	3066400	2740400
KNH49489	KNH49489	chaperone dnaK	VC_0855	1	451	K	TIHVLQGERKQAMYNKSLGQFNLEGINPAPR	4.42e-06	111.45	3	-0.74731	0	471090	596710	907530
KNH49489	KNH49489	chaperone dnaK	VC_0855	1	69	K	KRQAVTNPQNTLFAIKRLIGRRFEDEEVQRD	0.00131997	92.906	2	-0.31402	312600	0	0	0
KNH49489	KNH49489	chaperone dnaK	VC_0855	1	596	K	AEIDAKVQALMAAAQKLMEIAQQQAQAQGAN	0.000655139	70.154	4	0.39953	0	0	3292400	0
KNH49490	KNH49490	grpE protein	VC_0854	1	88	K	AEVENMRRRSEQEVDKARKFALSRFAEELLP	1.39e-07	192.14	2	-0.1657	317370	306760	750570	0
KNH49490	KNH49490	grpE protein	VC_0854	1	62	K	IAQLEAALLVSEERVKEQQDSVLRARAEVEN	5.93e-08	140.45	2	1.0993	0	0	0	235050
KNH49491	KNH49491	NAD kinase	VC_0853	1	24	K	AIIGKPRDQQAIQTHKEIYHWLRSLGYTVFI	1.63e-09	144.18	3	0.44828	0	0	850870	0
KNH49496	KNH49496	SsrA-binding protein	VC_0848	1	19	K	KKTNTKAGSNTIALNKKARHEYFIEDEFEAG	1.74e-06	159.58	2	0.082817	955910	809850	2961300	2259300
KNH49496	KNH49496	SsrA-binding protein	VC_0848	1	139	K	VKIKIGVAKGKKLHDKREDLKEKEWQRQKDR	0.0274578	51.066	3	-0.34264	0	0	0	345940
KNH49517	KNH49517	toxin coregulated pilus biosynthesis protein P	VC_0826	1	94	K	TQAIKRTRDFLNDEHKTLIENVKLQGYRINI	0.000836648	96.414	3	-0.073629	1899700	947590	3162400	4206400
KNH49517	KNH49517	toxin coregulated pilus biosynthesis protein P	VC_0826	1	101	K	RDFLNDEHKTLIENVKLQGYRINIIQVIVSE	4.68e-11	203.02	2	-1.7933	609210	0	1307500	1658000
KNH49517	KNH49517	toxin coregulated pilus biosynthesis protein P	VC_0826	1	45	K	MKPERLIGTPSIMQAKLLKILCEYHPSPCPN	3.4e-05	118.77	2	-0.41338	0	0	1324500	0
KNH49519	KNH49519	TagD protein	VC_0824	1	64	K	SIFPSIDTPVCSKSVKVLQNALMTRSDTVLL	1.56e-08	160.77	2	-0.7152	0	0	746780	0
KNH49527	KNH49527	D,D-heptose 1,7-bisphosphate phosphatase	VC_0908	1	60	K	YLLVLVTNQSGIARGKFSEERFISLTQWMDW	0.00478601	85.265	2	0.54172	1950200	956920	0	0
KNH49528	KNH49528	methionine import ATP-binding protein metN	VC_0907	1	233	K	ELVEKGTVGDIFAHPKTELAHQFIRSTLDLS	3.2e-14	155.49	3	-0.49509	1154700	715270	3764900	2044800
KNH49528	KNH49528	methionine import ATP-binding protein metN	VC_0907	1	16	K	MIEIKSVNKVFYQGDKQIHALKDINLFIPQG	1.55e-06	111.06	3	0.14128	0	2127100	3033400	3822200
KNH49530	KNH49530	methionine ABC transporter substrate-binding protein	VC_0905	1	94	K	GSIDANAFQHKPYLDKQIADRGYKLAIVGNT	0.000407487	107.06	2	-0.072468	1064500	581870	1399000	2201400
KNH49530	KNH49530	methionine ABC transporter substrate-binding protein	VC_0905	1	122	K	GNTFVYPIAGYSKQIKSVDELQDGARIAVPN	8.23e-09	128.51	2	-0.22306	209490	0	0	0
KNH49531	KNH49531	Zn-ribbon-containing protein	VC_0904	1	218	K	YYYQYRVGGSSLAQEKARPCPKCGGEWLLDE	0.000147903	83.37	3	0.078833	0	0	178050	0
KNH49534	KNH49534	TPR-repeat-containing protein	VC_0901	1	600	K	QNGYTAGLELERAFGKFLKTKIKEPDRLYHF	0.00505681	86.866	2	0.48756	767440	543980	2495900	3054500
KNH49534	KNH49534	TPR-repeat-containing protein	VC_0901	1	741	K	KQAINQGLIKVHSSYKNEDNIKKLLKDG___	0.000271071	90.614	3	-0.49348	100860	134870	539790	406860
KNH49535	KNH49535	GGDEF family protein	VC_0900	1	368	K	RLEDQALRAQLDPLTKVYNRSSFTERLEHEY	5.71e-09	174.42	2	0.27993	0	0	518100	0
KNH49535	KNH49535	GGDEF family protein	VC_0900	1	293	K	NGELSSLVARSQTALKEQTELEQLKLKMAPL	1.16e-22	267.77	2	-0.69766	0	0	471880	0
KNH49536	KNH49536	decarboxylase	VC_0899	1	59	K	SGSHTDNSKELLDKYKNFDITVMRRERGIKL	1.48e-05	156.16	2	-0.27122	694320	290600	1315100	2075900
KNH49536	KNH49536	decarboxylase	VC_0899	1	73	K	YKNFDITVMRRERGIKLELANPPEHAFVDGQ	2.79e-07	101.48	3	0.33852	1903200	767400	2923900	5429300
KNH49536	KNH49536	decarboxylase	VC_0899	1	421	K	ERHGPFEMHGDPVLMKKMDQLLNDFVAQNRM	1.17e-06	132.97	3	-0.30928	576530	717630	3682300	3835600
KNH49536	KNH49536	decarboxylase	VC_0899	1	422	K	RHGPFEMHGDPVLMKKMDQLLNDFVAQNRMK	2.69e-37	306.48	2	-0.070139	622990	0	823080	1572600
KNH49539	KNH49539	glycine cleavage system transcriptional activator GcvA	VC_0896	1	201	K	LAYHTLLHDTSRKDWKQFAKENGLDNVNVNH	0.0010599	129.68	2	0.03014	0	127960	829030	1548200
KNH49541	KNH49541	thiamin biosynthesis protein ThiI	VC_0894	1	6	K	__________MKFIVKPHPEIFVKSESVRKR	0.00201716	77.597	3	-0.00046788	1857100	732570	3365800	2182100
KNH49541	KNH49541	thiamin biosynthesis protein ThiI	VC_0894	1	14	K	__MKFIVKPHPEIFVKSESVRKRFTKILESN	0.000165665	124.38	3	-0.03465	0	299150	1096700	1817100
KNH49541	KNH49541	thiamin biosynthesis protein ThiI	VC_0894	1	24	K	PEIFVKSESVRKRFTKILESNIRIIVKARTQ	0.001829	90.913	2	-0.59023	0	0	0	959940
KNH49541	KNH49541	thiamin biosynthesis protein ThiI	VC_0894	1	116	K	NLENKTFVVRAKRRGKHDFTSIELERYVGGG	1.8e-05	133.88	3	0.10085	302580	0	646270	919230
KNH49541	KNH49541	thiamin biosynthesis protein ThiI	VC_0894	1	349	K	EDFAKTMPEFCGVISKSPTVKAVKEKLEEEE	4.76e-06	120.6	2	0.31533	0	0	0	562030
KNH49542	KNH49542	flagellar motor rotation protein MotB	VC_0893	1	66	K	GSMKFAFGVQNRLEVKDIPKGTSIIAQEFRP	0.0339264	47.706	2	-0.75081	0	0	0	250460
KNH49543	KNH49543	flagellar motor rotation protein MotA	VC_0892	1	64	K	KFEMGQFFGAAKIAGKAFMFKADAPEDLIAK	0.00193773	93.429	2	-0.52952	0	0	1698600	2600400
KNH49543	KNH49543	flagellar motor rotation protein MotA	VC_0892	1	246	K	PRVIDSYLKNYLNASKRILDVDKE_______	0.00014289	152.41	2	0.016132	0	0	602690	638880
KNH49545	KNH49545	geranyltranstransferase	VC_0890	1	43	K	LPLIEAMRYGLLLGGKRARPYLVYITGQMLG	0.000100968	148.98	2	-0.032211	4212400	1752000	6216600	15100000
KNH49549	KNH49549	hypothetical protein, with protein of unknown function (DUF3549) domain	VC_0886	1	121	K	TEEQQQKLANNPYTFKPSEDKLAMLHSHIRM	3.94e-07	182.25	2	0.73073	0	0	303620	618930
KNH49555	KNH49555	50S ribosomal protein L36 1	VC_0879	1	8	K	________MKVLSSLKSAKNRHPDCQIVKRR	0.000198511	118.32	2	0.082692	0	0	0	3375000
KNH49556	KNH49556	50S ribosomal protein L31 type B	VC_0878	1	82	K	EGRVANFTRRFGQFAKESK____________	3.71e-05	136.52	2	0.29415	0	0	1048100	1147600
KNH49558	KNH49558	prolyl-tRNA synthetase	VC_0875	1	24	K	STLKETPNDAEVVSHKLMLRAGMIRKLASGL	6.82e-07	121.79	3	-0.046444	1357100	0	0	4054600
KNH49558	KNH49558	prolyl-tRNA synthetase	VC_0875	1	126	K	EEVITALVRNEVSSYKQLPLNLYQIQTKFRD	1.22e-20	202.92	3	1.5531	0	0	3230000	0
KNH49558	KNH49558	prolyl-tRNA synthetase	VC_0875	1	547	K	IIIGDRSMDEGHFEYKNRRQGEKEAVAMESI	1.21e-19	247.51	3	-0.40399	349070	611190	0	0
KNH49558	KNH49558	prolyl-tRNA synthetase	VC_0875	1	12	K	____MRTSNYLLSTLKETPNDAEVVSHKLML	9.46e-05	96.467	3	0.54715	1937400	2096800	4750400	7241600
KNH49558	KNH49558	prolyl-tRNA synthetase	VC_0875	1	279	K	AELVEQHGLPIEKTVKTLFVKASDEIDAPIV	0.00401057	71.491	2	0.39186	0	0	324180	0
KNH49559	KNH49559	inner membrane protein YebE	VC_0873	1	151	K	GADNQVQQLVEQELRKPLDPSEIARFAQNPA	9.32e-06	145.84	2	0.42003	392600	306690	1437100	1656800
KNH49559	KNH49559	inner membrane protein YebE	VC_0873	1	85	K	ALGALAYKVYNDWNAKQNGQSAPTPFDESNP	2.77e-08	120.33	3	0.060037	0	0	625290	1268300
KNH49564	KNH49564	peptidyl-prolyl cis-trans isomerase	VC_2568	1	5	K	___________MSEVKFETVEQKASYGIGLQ	2.73e-12	236.69	2	0.11853	368570	403550	843790	1458500
KNH49572	KNH49572	sulfate adenylyltransferase subunit 2	VC_2560	1	115	K	INPFDHGSSKHTDIMKTQGLKQALNKYGFDA	1.02e-24	277.7	3	-0.4367	1410100	1512300	1859800	4450100
KNH49572	KNH49572	sulfate adenylyltransferase subunit 2	VC_2560	1	120	K	HGSSKHTDIMKTQGLKQALNKYGFDAAFGGA	3.81e-05	110.55	2	0.019958	0	0	935940	0
KNH49572	KNH49572	sulfate adenylyltransferase subunit 2	VC_2560	1	82	K	WKFRDMITFRDATAKKYGFDLIVHKNPEGLA	5.49e-05	134.84	3	-0.056888	458400	0	391660	0
KNH49572	KNH49572	sulfate adenylyltransferase subunit 2	VC_2560	1	242	K	DDDRMKLREGEQIEHKSVRFRTLGCYPLTGA	3.6e-05	94.09	3	0.16925	103060	146890	183910	146850
KNH49572	KNH49572	sulfate adenylyltransferase subunit 2	VC_2560	1	109	K	EGLAAGINPFDHGSSKHTDIMKTQGLKQALN	5.54e-22	192.57	4	0.37953	897690	682090	0	0
KNH49572	KNH49572	sulfate adenylyltransferase subunit 2	VC_2560	1	125	K	HTDIMKTQGLKQALNKYGFDAAFGGARRDEE	1.24e-20	223.08	3	-0.41613	408860	0	674060	1131600
KNH49572	KNH49572	sulfate adenylyltransferase subunit 2	VC_2560	1	177	K	NQRPELWRTYNGQINKGESIRVFPLSNWTEL	9.28e-12	202.18	2	-0.56538	301870	298640	441910	572770
KNH49573	KNH49573	sulfate adenylyltransferase subunit 1	VC_2559	1	51	K	DDGKSTLIGRLLHDSKQIYEDQLAAVHNDSQ	3.88e-22	206.95	3	0.57182	1165600	1298700	1488800	2563400
KNH49573	KNH49573	sulfate adenylyltransferase subunit 1	VC_2559	1	368	K	DYDIKIAGKKTVGQVKAVRHQYDINNLSTYH	0.000199942	118.05	2	0.4384	0	72873	140290	120800
KNH49575	KNH49575	hypothetical protein VCV52_2513	VC_2557	1	28	K	DSQQSQEKRTHSHYVKDSGSRILVIARHHGL	0.00100753	91.858	3	0.40614	0	0	930700	398830
KNH49578	KNH49578	ABC-type antimicrobial peptide transport system ATPase component, involved in export of lipoprotein and macrolide and cell division protein	VC_2553	1	46	K	DIAHLQIARGEHLFVKGPSGCGKSTLLSLLT	0.000159159	74.678	3	-0.044545	0	261670	811410	2645800
KNH49578	KNH49578	ABC-type antimicrobial peptide transport system ATPase component, involved in export of lipoprotein and macrolide and cell division protein	VC_2553	1	134	K	FSALRKQHVNGPLSHKAQSLLERLHLPSALL	1.93e-06	115.58	3	0.68369	0	0	1973600	2735000
KNH49579	KNH49579	hypothetical protein, with domain of unknown function (DUF2796)	VC_2552	1	90	K	KQALEKALETLHHPEKLFALSDKAQCEKREV	7.9e-05	105.02	4	0.97203	742960	0	3472600	6056000
KNH49579	KNH49579	hypothetical protein, with domain of unknown function (DUF2796)	VC_2552	1	97	K	LETLHHPEKLFALSDKAQCEKREVLIKHTLG	4.43e-15	225.93	2	-0.58705	0	0	700470	1718300
KNH49579	KNH49579	hypothetical protein, with domain of unknown function (DUF2796)	VC_2552	1	226	K	YFPNTEKIQANLLTEKQQSALQLNAKQTLIK	0.0101518	58.01	3	-0.1315	0	0	0	971390
KNH49586	KNH49586	inorganic pyrophosphatase	VC_2545	1	149	K	QITHFFERYKELESGKWVKVDGWEDAASARA	0.000178871	154.49	2	0.30035	24800000	10900000	23200000	60600000
KNH49586	KNH49586	inorganic pyrophosphatase	VC_2545	1	152	K	HFFERYKELESGKWVKVDGWEDAASARAEIL	2.29e-12	193	2	0.67236	1718400	710700	1527900	3664700
KNH49586	KNH49586	inorganic pyrophosphatase	VC_2545	1	116	K	GEDAKVVAVPHTKISKEYDHIQDVNDLPALL	1.55e-27	235.35	2	0.73767	8360000	3945700	8860500	14500000
KNH49586	KNH49586	inorganic pyrophosphatase	VC_2545	1	113	K	DESGEDAKVVAVPHTKISKEYDHIQDVNDLP	3.02e-06	137.95	2	0.112	826640	471240	707280	973270
KNH49586	KNH49586	inorganic pyrophosphatase	VC_2545	1	143	K	PALLKAQITHFFERYKELESGKWVKVDGWED	0.000693601	117.53	2	0.30035	39500000	27400000	56400000	68100000
KNH49587	KNH49587	fructose-1,6-bisphosphatase class 1	VC_2544	1	37	K	SGELSSLLASIRLAAKIVNREINKAGLADII	3.54e-05	170.17	2	0.14181	1505200	1350800	4760800	4010800
KNH49588	KNH49588	UDP-N-acetylmuramate-alanine ligase	VC_2542	1	264	K	AEKITADGSQFHVLFKGERVGQVNWSLVGDH	3.34e-06	106.79	3	1.4363	0	0	1502600	0
KNH49588	KNH49588	UDP-N-acetylmuramate-alanine ligase	VC_2542	1	172	K	VEADEYDSAFFDKRSKFVHYHPRTLVMNNLE	0.000588244	91.087	3	0.61479	0	0	2347900	1873700
KNH49593	KNH49593	UPF0307 protein	VC_2536	1	95	K	LMRHIDPEPLQAALDKLRNKHSQTTALLHKL	5.62e-14	167.61	3	0.36265	0	0	0	5210200
KNH49593	KNH49593	UPF0307 protein	VC_2536	1	109	K	DKLRNKHSQTTALLHKLEQLRDRIVAEGDSA	0.000138982	98.676	4	0.0045477	0	0	1048800	0
KNH49593	KNH49593	UPF0307 protein	VC_2536	1	42	K	DMLALQKLGEELVELKPSALAKFPLPEDLAE	2.27e-06	164.13	2	-0.0050374	1437100	828290	3249000	5422000
KNH49593	KNH49593	UPF0307 protein	VC_2536	1	99	K	IDPEPLQAALDKLRNKHSQTTALLHKLEQLR	2.93e-05	94.547	3	0.49197	0	95198	191460	215220
KNH49594	KNH49594	PmbA protein	VC_2535	1	149	K	AQIAIAAERAALGYSKKIKQSDGGSYDSHFG	0.0015685	96.492	2	0.015389	211650	0	468760	358360
KNH49594	KNH49594	PmbA protein	VC_2535	1	83	K	RGQRKGSASTSDLSEKAIRQTVLAALDIAQY	1.86e-10	203.03	3	0.1578	0	0	1517700	2303800
KNH49597	KNH49597	UPF0042 nucleotide-binding protein	VC_2532	1	283	K	AQLGHQVQIRHTSLEKQQS____________	0.0307762	48.091	2	0.90907	0	21194	0	0
KNH49598	KNH49598	PTS system nitrogen regulatory IIA component	VC_2531	1	114	K	LFALLVPEEQCKEHLKTLACMAERLNDKQIL	0.00108293	90.793	3	-0.19776	0	0	0	419410
KNH49598	KNH49598	PTS system nitrogen regulatory IIA component	VC_2531	1	126	K	EHLKTLACMAERLNDKQILKQLRNAASDQEL	0.000298088	133.05	2	0.076786	275140	152680	0	0
KNH49599	KNH49599	ribosome hibernation protein YhbH	VC_2530	1	23	K	HHIDLTDSMQDYVHSKFDKLERFFDHINHVQ	5.96e-06	77.873	5	-0.51615	0	0	0	3128800
KNH49600	KNH49600	RNA polymerase sigma-54 factor RpoN	VC_2529	1	254	K	LGNRDYKTILKETKLKEEDLREILQLIQQLD	0.00178512	107.9	2	-0.61508	242380	0	536950	545530
KNH49600	KNH49600	RNA polymerase sigma-54 factor RpoN	VC_2529	1	352	K	KWLIKSLESRNETLLKVAKCIVEHQHDFFEY	0.000407176	128.28	2	0.011609	294730	347790	666280	913800
KNH49600	KNH49600	RNA polymerase sigma-54 factor RpoN	VC_2529	1	337	K	NNAESNYIRTNLQEAKWLIKSLESRNETLLK	4.15e-08	163.9	2	1.2753	675820	0	1276700	3304500
KNH49600	KNH49600	RNA polymerase sigma-54 factor RpoN	VC_2529	1	341	K	SNYIRTNLQEAKWLIKSLESRNETLLKVAKC	0.000178282	122.19	2	0.95383	470260	200210	366190	791840
KNH49607	KNH49607	ABC transporter ATP-binding protein	VC_2520	1	10	K	______MSQSDLVTIKNLRFSRSQRVIFDDI	1.61e-19	241.13	3	0.44275	513620	493160	1333400	3284800
KNH49613	KNH49613	UDP-N-acetylglucosamine 1-carboxyvinyltransferase	VC_2514	1	291	K	CGEDWISLDMTGRELKAVTVRTAPHPGFPTD	0.0337574	47.869	2	-0.93676	265940	0	0	0
KNH49613	KNH49613	UDP-N-acetylglucosamine 1-carboxyvinyltransferase	VC_2514	1	89	K	DAGPINQYCAPYDLVKTMRASIWALGPLVAR	1.36e-24	202.97	3	-0.64577	0	0	0	854660
KNH49614	KNH49614	1-acyl-sn-glycerol-3-phosphate acyltransferase, lysophospholipid acyltransferases (LPLATs) of glycerophospholipid biosynthesis	VC_2513	1	210	K	VIVEVLPPISTEGYSKENIRELSQHCYDLMK	1.82e-13	140.2	3	0.73332	0	0	809530	824260
KNH49616	KNH49616	UPF0076 protein	VC_2511	1	126	K	NSNCISHNEPVESSFKLSEKNNDIRLKCKYC	1.59e-18	167.28	3	-0.33064	0	861030	1995100	2007200
KNH49616	KNH49616	UPF0076 protein	VC_2511	1	130	K	ISHNEPVESSFKLSEKNNDIRLKCKYCEKVF	0.000176559	122.52	2	-0.52138	188990	166680	245460	166420
KNH49616	KNH49616	UPF0076 protein	VC_2511	1	93	K	APHATVNQIENYEVVKKLALQLPERINNVFA	2.34e-15	179.1	3	0.19695	1579700	2162600	7792900	6683900
KNH49616	KNH49616	UPF0076 protein	VC_2511	1	28	K	KNGTVIDHIPAKVGIKVLKLFDMHNSTQRVT	0.0557383	65.672	2	1.8729	0	0	0	121840
KNH49616	KNH49616	UPF0076 protein	VC_2511	1	31	K	TVIDHIPAKVGIKVLKLFDMHNSTQRVTIGL	4.55e-12	198.81	2	-0.18468	442460	0	896660	1290000
KNH49616	KNH49616	UPF0076 protein	VC_2511	1	143	K	SEKNNDIRLKCKYCEKVFARDVVTEIEA___	0.000853527	102.77	2	1.0776	267120	249190	512610	1008900
KNH49617	KNH49617	aspartate carbamoyltransferase	VC_2510	1	41	K	KTAGQLKAQPNPELIKHKVVASCFFEPSTRT	0.000111628	93.649	2	-0.33804	729300	501440	1127700	1135300
KNH49617	KNH49617	aspartate carbamoyltransferase	VC_2510	1	84	K	GSVIGFDNGGNTSLAKKGETLADSVRVISSY	2.48e-42	271.41	3	-0.040569	5598800	4666500	7813700	9737900
KNH49617	KNH49617	aspartate carbamoyltransferase	VC_2510	1	280	K	LHPLPRVDEITTDVDKTPHAYYFEQVENGVY	0.00193706	70.593	3	4.0106	0	0	0	1191400
KNH49618	KNH49618	ornithine carbamoyltransferase	VC_2508	1	271	K	QVNMDVIKATGNPQVKFMHCLPAFHDDQTKV	2.9e-05	76.21	4	-0.5396	0	0	0	432470
KNH49618	KNH49618	ornithine carbamoyltransferase	VC_2508	1	92	K	YIGPSGSQIGHKESMKDTARVLGRMYDGIQY	0.000715615	109.36	2	-0.48489	971580	754610	1331400	998380
KNH49618	KNH49618	ornithine carbamoyltransferase	VC_2508	1	263	K	RVALMKPYQVNMDVIKATGNPQVKFMHCLPA	4.5e-39	266.97	2	-0.039832	614970	538850	1874000	1433200
KNH49618	KNH49618	ornithine carbamoyltransferase	VC_2508	1	159	K	LTMQEHGRGKQLHEMKFAYLGDARNNMGNSL	2.45e-06	101.2	3	0.33619	0	0	1635300	1217800
KNH49618	KNH49618	ornithine carbamoyltransferase	VC_2508	1	35	K	EIHFLLDLSAELKRAKYAGTEQKTLQGKNIA	0.0424587	53.775	2	0.039569	151420	0	0	0
KNH49618	KNH49618	ornithine carbamoyltransferase	VC_2508	1	42	K	LSAELKRAKYAGTEQKTLQGKNIALIFEKSS	6.31e-15	218.07	2	0.091961	1009900	707180	1932400	1811500
KNH49618	KNH49618	ornithine carbamoyltransferase	VC_2508	1	253	K	MGEAADAWDERVALMKPYQVNMDVIKATGNP	3.74e-09	129.84	3	0.26942	2914900	0	0	0
KNH49619	KNH49619	PhoH family protein	VC_2507	1	108	K	LADYELDETVKAFTDKEGDNRILNAVLYLQA	0.000330895	112.71	2	0.98198	0	0	116950	127480
KNH49619	KNH49619	PhoH family protein	VC_2507	1	351	K	LEALHKNDHCTDGSLKYICDKANIQFKSINF	0.000104022	83.27	3	-1.4771	0	0	201650	908690
KNH49619	KNH49619	PhoH family protein	VC_2507	1	356	K	KNDHCTDGSLKYICDKANIQFKSINFMRGRS	2.32e-08	194.06	2	0.13263	0	0	1066000	1838700
KNH49619	KNH49619	PhoH family protein	VC_2507	1	196	K	VEDVASYTLGGKTFHKLDRAPFDPTFLNQYV	0.00180284	89.296	2	-0.015834	197790	187670	1444500	0
KNH49621	KNH49621	ribosomal large subunit pseudouridine synthase A	VC_2505	1	94	K	MESALKKQFQYRLTHKIYYARVWGVMEQDEG	0.000880501	85.716	3	-0.21452	0	614110	1693900	1255600
KNH49623	KNH49623	valyl-tRNA synthetase	VC_2503	1	127	K	DKIWEWKAESGGTITKQLRRLGASVDWDRER	5.03e-11	202.03	2	0.076768	596000	485570	1306400	1853000
KNH49623	KNH49623	valyl-tRNA synthetase	VC_2503	1	928	K	GNEGFVAKAPEAVITKEREKLAGYQEALVKL	2.86e-06	162.49	2	-3.3238	1044200	790300	2136500	2536500
KNH49623	KNH49623	valyl-tRNA synthetase	VC_2503	1	554	K	KTVYVTGLIRDENGDKMSKSKGNVLDPIDMI	3.7e-06	110.64	3	-0.61444	145890	61870	174790	166790
KNH49623	KNH49623	valyl-tRNA synthetase	VC_2503	1	932	K	FVAKAPEAVITKEREKLAGYQEALVKLEQQK	0.000391095	119.88	3	0.05434	0	0	399780	336750
KNH49623	KNH49623	valyl-tRNA synthetase	VC_2503	1	843	K	LKAANEQDAARIEANKPVLVSLAKLESIRVL	2.35e-06	125.82	2	0.27574	1289300	1206000	3142600	3803200
KNH49623	KNH49623	valyl-tRNA synthetase	VC_2503	1	911	K	KEIAKTQGEIARIEGKLGNEGFVAKAPEAVI	3.36e-07	163.45	2	-0.25008	0	0	497540	560160
KNH49623	KNH49623	valyl-tRNA synthetase	VC_2503	1	920	K	IARIEGKLGNEGFVAKAPEAVITKEREKLAG	6.7e-10	188.63	3	-1.4515	28000000	20200000	21700000	69900000
KNH49623	KNH49623	valyl-tRNA synthetase	VC_2503	1	191	K	DPKLHTAISDLEVENKETKGHMWHFRYPLAD	6.13e-17	198.49	2	0.066282	0	182160	809290	616590
KNH49623	KNH49623	valyl-tRNA synthetase	VC_2503	1	178	K	DDLIYRGKRLVNWDPKLHTAISDLEVENKET	0.00511975	66.261	4	0.70956	0	0	668300	527400
KNH49623	KNH49623	valyl-tRNA synthetase	VC_2503	1	644	K	NWDMKRLEGYRNFCNKLWNASRYVLMNTEEQ	3.05e-13	235.66	2	-0.51297	361400	0	0	0
KNH49623	KNH49623	valyl-tRNA synthetase	VC_2503	1	727	K	QFCDWYLELTKPVLWKGTEAQQRATRRTLIT	7.8e-08	178.46	2	-0.48347	982920	404200	1113500	1184900
KNH49623	KNH49623	valyl-tRNA synthetase	VC_2503	1	593	K	VAKRTGNMMQPQLAAKIEKNTRKTFENGIEA	3.94e-09	177.21	2	0.062883	1297700	950930	2107200	2668300
KNH49623	KNH49623	valyl-tRNA synthetase	VC_2503	1	214	K	HFRYPLADGVKTADGKDYIVVATTRPETMLG	1.29e-07	105.53	3	-0.19615	0	0	1361400	1249900
KNH49623	KNH49623	valyl-tRNA synthetase	VC_2503	1	243	K	LGDTGVAVNPEDPRYKDLIGKEIILPIVGRR	0.00601881	82.426	2	0.44489	251740	0	642760	0
KNH49625	KNH49625	cytosol aminopeptidase	VC_2501	1	125	K	CFLTELHVKGRDTYWKVRQAVEATKDGLYIF	0.00159899	78.098	3	-0.80467	0	0	265950	314750
KNH49625	KNH49625	cytosol aminopeptidase	VC_2501	1	156	K	DQFKSVKPEIRRPLRKLVFNVPTRRELNLGE	4.98e-06	180.44	2	-0.15276	2437100	3104400	10800000	9899600
KNH49625	KNH49625	cytosol aminopeptidase	VC_2501	1	459	K	GGAITAACFLSKFAKKYNWAHLDIAGTAWKS	0.000381605	115.04	3	0.54165	521270	473670	2387400	1919300
KNH49625	KNH49625	cytosol aminopeptidase	VC_2501	1	430	K	RAWRLPLADEYHEQLKSPFADMANIGGRPGG	0.00012826	90.397	3	-0.34416	0	0	802160	0
KNH49625	KNH49625	cytosol aminopeptidase	VC_2501	1	6	K	__________MEFSVKSGSPEKQRSACIVVG	9.41e-18	214.04	2	0.65789	424440	0	0	0
KNH49625	KNH49625	cytosol aminopeptidase	VC_2501	1	134	K	GRDTYWKVRQAVEATKDGLYIFDQFKSVKPE	3.26e-41	317.77	3	1.4302	0	25900000	61900000	73600000
KNH49625	KNH49625	cytosol aminopeptidase	VC_2501	1	147	K	ATKDGLYIFDQFKSVKPEIRRPLRKLVFNVP	0.00236041	98.418	2	0.23194	1052700	758430	1929400	2593800
KNH49633	KNH49633	guanosine-3',5'-bis(diphosphate) 3'-pyrophosphohydrolase	VC_2710	1	610	K	LVVHRETCPNVRGYQKEPDKYMAVEWTKDYD	0.000929295	107.01	2	-0.40821	0	0	172070	0
KNH49633	KNH49633	guanosine-3',5'-bis(diphosphate) 3'-pyrophosphohydrolase	VC_2710	1	246	K	ARVVGREKNLFSIYNKMKTKEQRFHTIMDIY	6.87e-05	134.23	2	0.23019	0	0	0	757340
KNH49633	KNH49633	guanosine-3',5'-bis(diphosphate) 3'-pyrophosphohydrolase	VC_2710	1	154	K	DRTHNMRTLGALRPDKKRRIARETLEIYAPL	3.05e-06	154.04	2	-0.20354	136850	115220	344700	239340
KNH49633	KNH49633	guanosine-3',5'-bis(diphosphate) 3'-pyrophosphohydrolase	VC_2710	1	285	K	ADTCYRVLGQVHSLYKPRPARMKDYIAVPKA	0.000202515	108.47	2	-0.2991	647690	658460	2480800	3024200
KNH49633	KNH49633	guanosine-3',5'-bis(diphosphate) 3'-pyrophosphohydrolase	VC_2710	1	199	K	ELGFEALYPNRYRVLKEVVKAARGNRKEMIQ	0.00391081	89.752	2	-0.7027	0	0	559880	0
KNH49642	KNH49642	anaerobic C4-dicarboxylate transporter	VC_2699	1	212	K	KDDPIYQERLAQGLIKLAGTQKREILPTAKT	0.000307191	116.03	2	-0.51457	0	0	707490	0
KNH49643	KNH49643	aspartate ammonia-lyase	VC_2698	1	192	K	IEYLKGSFELKAAEYKNILKMGRTQLQDAVP	0.0122979	66.962	2	-0.29483	366890	0	1057600	0
KNH49647	KNH49647	superoxide dismutase	VC_2694	1	44	K	SKHHRTYYDKFLSAIKGTEHEDRPLSEIFAR	4.39e-21	188.26	3	0.57826	0	0	1107300	0
KNH49647	KNH49647	superoxide dismutase	VC_2694	1	30	K	LEPYIDTKTMEVHYSKHHRTYYDKFLSAIKG	2.12e-06	141.71	3	-0.38175	0	72151	700100	404020
KNH49647	KNH49647	superoxide dismutase	VC_2694	1	38	K	TMEVHYSKHHRTYYDKFLSAIKGTEHEDRPL	1.8e-08	199.03	2	-0.092762	36800000	8086600	52900000	97100000
KNH49648	KNH49648	sensor protein	VC_2693	1	219	K	QAAQRVARGEFVHDPKLERGTAEFQQAGRSF	0.00920851	66.663	2	-0.4003	0	0	246260	414630
KNH49652	KNH49652	6-phosphofructokinase	VC_2689	1	91	K	QFREVEVREKAIENLKKHGIEALVVIGGDGS	0.00471447	95.352	2	0.40634	0	0	3636100	4472300
KNH49652	KNH49652	6-phosphofructokinase	VC_2689	1	305	K	EQLVHHDIIDAIENMKRPVRTDLYKVAEELF	6.43e-40	278.02	5	-0.049887	0	227960	1736200	1770800
KNH49652	KNH49652	6-phosphofructokinase	VC_2689	1	256	K	RETRATVLGHIQRGGKPTAFDRVLASRMGNY	0.000267578	105.14	2	0.22679	6955700	4486100	23600000	27500000
KNH49652	KNH49652	6-phosphofructokinase	VC_2689	1	4	K	____________MIKKIGVLTSGGDAPGMNA	4.24e-40	292.03	3	0.15269	1863400	1310600	4200400	6079300
KNH49652	KNH49652	6-phosphofructokinase	VC_2689	1	233	K	IIALTELMMDANKLAKEIESATGRETRATVL	2.63e-06	142	2	0.24283	1405600	1174400	3807900	3291000
KNH49653	KNH49653	fructose-1,6-bisphosphatase GlpX type	VC_2688	1	147	K	IDLNLPLKDNLNHVAKALGKPLTDLVVITLA	0.000172703	106.67	2	-0.52542	0	0	328530	262420
KNH49653	KNH49653	fructose-1,6-bisphosphatase GlpX type	VC_2688	1	238	K	LDGDMQGRLLPRHQVKGDSEDNRIWGAKELE	4.28e-09	141.59	4	-0.10926	185470	128120	136930	149190
KNH49655	KNH49655	methylenetetrahydrofolate reductase	VC_2685	1	269	K	SQAIDMVRVLCREGVKDFHFYTLNRAEMTYA	3.59e-21	253.79	2	-0.10995	37500000	10200000	17800000	38800000
KNH49655	KNH49655	methylenetetrahydrofolate reductase	VC_2685	1	229	K	SNFKQASRFAAQNNVKVPNWMVKQFEGLEDD	2.4e-16	185.33	2	0.0036796	6543500	5175600	10800000	17900000
KNH49655	KNH49655	methylenetetrahydrofolate reductase	VC_2685	1	48	K	SPQMEETLWGSVHRLKTLQPKFVSVTYGANS	0.00127574	116.25	2	0.29117	1542400	1664900	2610000	2213000
KNH49655	KNH49655	methylenetetrahydrofolate reductase	VC_2685	1	53	K	ETLWGSVHRLKTLQPKFVSVTYGANSGERDR	1.05e-26	225.36	2	0.54468	0	398670	935740	1102500
KNH49655	KNH49655	methylenetetrahydrofolate reductase	VC_2685	1	169	K	VHPEAKSAQADLLNLKRKVDAGANRAITQFF	1.72e-17	242.08	3	0.14847	3374600	0	0	11100000
KNH49656	KNH49656	aspartokinase/homoserine dehydrogenase	VC_2684	1	585	K	SAAGNYYYQVKDAFHKIGRHWLYNATVGAGL	0.000999975	97.093	2	0.09318	169300	103100	0	516140
KNH49656	KNH49656	aspartokinase/homoserine dehydrogenase	VC_2684	1	29	K	SLADPECYQRVAKILKSYSKSDDLVVVSAAG	0.00605275	78.77	2	-1.8429	0	0	488260	446330
KNH49656	KNH49656	aspartokinase/homoserine dehydrogenase	VC_2684	1	580	K	NKVAGSAAGNYYYQVKDAFHKIGRHWLYNAT	0.0119389	54.768	3	0.7355	0	902290	3139400	3758300
KNH49659	KNH49659	NADP-dependent malic enzyme	VC_2681	1	255	K	DDLNEYKALFANNTDKRTLEDVIAGADLFLG	1.21e-06	176.6	2	0.88131	118670	0	238290	298930
KNH49659	KNH49659	NADP-dependent malic enzyme	VC_2681	1	246	K	RKGVIHTRRDDLNEYKALFANNTDKRTLEDV	3.04e-09	144.17	3	0.70693	0	0	654840	828510
KNH49661	KNH49661	helicase	VC_2678	1	117	K	PGALRKGKAAELTSHKEWRLTALGQEQLMQG	0.00267164	79.82	2	-0.68408	0	0	590040	879820
KNH49662	KNH49662	transcriptional (Co)regulator CytR	VC_2677	1	27	K	GVSTATVSRALMNPEKVSSSTRKRVEEAVLE	0.000139315	130.1	2	0.41124	0	0	293650	0
KNH49664	KNH49664	ATP-dependent protease hslV	VC_2675	1	81	K	QMHQGHLTKAAVELAKDWRSDRALRRLEAIL	3.65e-05	111.46	2	-0.11874	0	0	365000	608500
KNH49664	KNH49664	ATP-dependent protease hslV	VC_2675	1	74	K	ERFESKLQMHQGHLTKAAVELAKDWRSDRAL	2.98e-06	110.12	3	-0.094741	0	0	887140	0
KNH49665	KNH49665	ATP-dependent hsl protease ATP-binding subunit hslU	VC_2674	1	293	K	QRDLLPLIEGSTVSTKHGMVRTDHILFIASG	0.0157159	47.916	3	-1.8831	0	0	377640	0
KNH49665	KNH49665	ATP-dependent hsl protease ATP-binding subunit hslU	VC_2674	1	22	K	REIVSELNRHIIGQDKAKRAVAIALRNRWRR	0.000157887	126.24	2	-0.49378	0	0	194130	119890
KNH49665	KNH49665	ATP-dependent hsl protease ATP-binding subunit hslU	VC_2674	1	72	K	GPTGVGKTEIARRLAKLANAPFIKVEATKFT	0.000280415	109.29	2	0.65642	0	466250	1106500	1036700
KNH49665	KNH49665	ATP-dependent hsl protease ATP-binding subunit hslU	VC_2674	1	118	K	LTDVAVKLTHQQAMEKVKFRAEELAEERVLD	9.25e-07	164.65	3	-0.1579	806370	1011500	3231300	3204500
KNH49665	KNH49665	ATP-dependent hsl protease ATP-binding subunit hslU	VC_2674	1	341	K	LPIRVELEALSSNDFKRILTEPKASLTEQYV	1.08e-05	158.42	2	0.060393	909830	563140	1379200	2320500
KNH49669	KNH49669	triosephosphate isomerase	VC_2670	1	105	K	ASHIIIGHSERRDYHKESDEFVAKKFAFLKE	8.59e-09	160.86	3	-0.42907	1166600	725600	2851100	4318400
KNH49669	KNH49669	triosephosphate isomerase	VC_2670	1	113	K	SERRDYHKESDEFVAKKFAFLKENGLTPVFC	0.000658143	124.08	2	-1.2097	3663600	2247600	0	0
KNH49669	KNH49669	triosephosphate isomerase	VC_2670	1	55	K	VAPPAMYLDLAERLIKEGGNKLILGAQNTDT	0.000903448	100.39	2	0.36398	0	0	519460	315780
KNH49669	KNH49669	triosephosphate isomerase	VC_2670	1	11	K	_____MRRPVVMGNWKLNGSKAMVTDLLNGL	5.5e-28	269.99	3	0.51776	5758200	10900000	37000000	44900000
KNH49674	KNH49674	chaperonin 1	VC_2665	1	39	K	GIVLTGSAAEKSTRGKVLAVGKGRILENGSV	0.00539106	75.738	2	1.4724	0	0	640140	476730
KNH49674	KNH49674	chaperonin 1	VC_2665	1	45	K	SAAEKSTRGKVLAVGKGRILENGSVQPLDVK	8.26e-05	153.88	2	-0.23615	0	91814	470630	278820
KNH49674	KNH49674	chaperonin 1	VC_2665	1	34	K	SKSAGGIVLTGSAAEKSTRGKVLAVGKGRIL	7.43e-31	286.53	2	0.61155	279330	502380	2362800	2182400
KNH49674	KNH49674	chaperonin 1	VC_2665	1	77	K	GDTVIFAESYGTKTEKIDGKEVLILAEHDIL	0.00485416	84.916	2	3.0022	165520	160630	429030	296040
KNH49674	KNH49674	chaperonin 1	VC_2665	1	74	K	VKVGDTVIFAESYGTKTEKIDGKEVLILAEH	1.78e-52	344.86	2	0.43475	0	439450	1952200	1812000
KNH49675	KNH49675	chaperonin 1	VC_2664	1	425	K	GVVAGGGVALIRAASKLSSLVGDNEEQNVGI	1.1e-41	304.86	2	3.312	0	0	1538700	1363600
KNH49675	KNH49675	chaperonin 1	VC_2664	1	456	K	RVALRAMEAPLRQIVKNAGDEESVVANNVRA	1.85e-85	401.71	3	1.0168	2146500	2177600	8517400	8502700
KNH49675	KNH49675	chaperonin 1	VC_2664	1	321	K	GLELEKATLEDLGQAKRVSITKENSTIIDGA	2.23e-18	263.55	2	0.4197	5759200	5553600	16600000	20600000
KNH49675;KNH51548	KNH49675	chaperonin 1;chaperonin 1	VC_2664;VC_A0820	1	117	K	EGLKAVAAGMNPMDLKRGIDKAVIAAVEELK;EGMKAVAAGMNPMDLKRGIDKAVSAAVEKLH	5.98e-16	232.79	3	-0.77129	913620	536980	1797300	2334600
KNH49675	KNH49675	chaperonin 1	VC_2664	1	272	K	EALATLVVNNMRGIVKVAAVKAPGFGDRRKA	0.000237876	116.73	2	0.49692	2088200	3150200	10400000	5808300
KNH49675	KNH49675	chaperonin 1	VC_2664	1	277	K	LVVNNMRGIVKVAAVKAPGFGDRRKAMLQDI	5.69e-07	120.22	2	2.3253	0	0	1017200	0
KNH49675	KNH49675	chaperonin 1	VC_2664	1	42	K	VKVTLGPKGRNVVLDKSFGAPTITKDGVSVA	4.11e-22	255.08	3	0.10279	5738500	6608300	30000000	34300000
KNH49675	KNH49675	chaperonin 1	VC_2664	1	51	K	RNVVLDKSFGAPTITKDGVSVAREIELEDKF	1.23e-16	186.58	3	0.35794	1114500	1357200	5449000	5556300
KNH49675	KNH49675	chaperonin 1	VC_2664	1	362	K	AQIRQQIEEATSDYDKEKLQERVAKLAGGVA	3.77e-21	253.42	2	0.13341	205640	119480	360990	420450
KNH49675	KNH49675	chaperonin 1	VC_2664	1	327	K	ATLEDLGQAKRVSITKENSTIIDGAGDQAAI	4.97e-22	198.47	3	0.75683	502720	679470	3907300	2145100
KNH49675	KNH49675	chaperonin 1	VC_2664	1	390	K	GVAVIKVGAATEVEMKEKKDRVEDALHATRA	1.77e-08	177.57	2	-0.78072	2020500	2381900	8352800	7870800
KNH49675;KNH51548	KNH49675	chaperonin 1;chaperonin 1	VC_2664;VC_A0820	1	34	K	GVNILADAVKVTLGPKGRNVVLDKSFGAPTI;GVNLLANAVKVTLGPKGRHVVLNKSYGAPTI	0.000128755	149.4	2	-0.69449	0	0	267580	184380
KNH49678	KNH49678	elongation factor P	VC_2660	1	10	K	______MATVSTNEFKGGLKIMLDNEPCVIL	4.07e-09	172.17	2	-0.36313	3491700	0	10800000	14200000
KNH49678	KNH49678	elongation factor P	VC_2660	1	50	K	GQAFNRVRIRKLLTGKVLEKTFKSGDTAEVA	0.000612554	107.79	2	0.39675	1213500	1036100	3176200	3149100
KNH49678	KNH49678	elongation factor P	VC_2660	1	54	K	NRVRIRKLLTGKVLEKTFKSGDTAEVADVVD	0.00161893	110.63	2	0.29411	6480200	5332000	10600000	16300000
KNH49682	KNH49682	succinate dehydrogenase flavoprotein subunit	VC_2656	1	258	K	LMTEGCRGEGGIIVNKHGYRYLQDYGMGPET	0.0176136	55.98	3	-0.19495	0	648740	0	0
KNH49682	KNH49682	succinate dehydrogenase flavoprotein subunit	VC_2656	1	424	K	EKAVERAAEFKGWNEKAIAAQVKAVEDRIAA	3.42e-08	183.85	2	-0.22068	0	0	0	440230
KNH49684	KNH49684	rhodanese domain-containing protein	VC_2654	1	93	K	PSDIKAGNLAGLESHKSNPIIVVCKTGQTAR	0.000220142	93.768	3	0.020461	0	520120	593050	0
KNH49684	KNH49684	rhodanese domain-containing protein	VC_2654	1	66	K	RENGIVVDIRSKDEFKQGHITDAIHILPSDI	0.000344064	82.146	4	-0.75425	913660	2863200	10400000	11300000
KNH49684	KNH49684	rhodanese domain-containing protein	VC_2654	1	82	K	QGHITDAIHILPSDIKAGNLAGLESHKSNPI	0.00742371	53.998	4	0.24364	0	0	0	779690
KNH49686	KNH49686	glycerol-3-phosphate dehydrogenase	VC_2651	1	178	K	SVASPDAQFVRDLQEKIHCSKTFRVYANSDF	2.38e-05	129.88	2	-0.52749	622430	490650	256360	636990
KNH49686	KNH49686	glycerol-3-phosphate dehydrogenase	VC_2651	1	183	K	DAQFVRDLQEKIHCSKTFRVYANSDFIGMQL	0.000332993	129.68	2	0.014524	0	832390	0	629470
KNH49686	KNH49686	glycerol-3-phosphate dehydrogenase	VC_2651	1	118	K	LQPHLRADSRICWATKGLEPETGRLLQDVAH	9.97e-13	201.09	2	-0.3093	529190	609620	0	1414700
KNH49686	KNH49686	glycerol-3-phosphate dehydrogenase	VC_2651	1	299	K	AQTDIGQVVEGYRNTKEVWMLAKRMGVEMPI	0.000336522	112.3	2	-1.3144	0	0	750580	759210
KNH49687	KNH49687	serine acetyltransferase	VC_2649	1	251	K	VAGVPARIVGRPQSDKPSLDMDQQFNGRSQT	5.06e-22	207.76	3	-0.19003	697980	527570	1125200	1812500
KNH49687	KNH49687	serine acetyltransferase	VC_2649	1	8	K	________MKQCAHTKVWQTIVAEAREQAEQ	6.32e-14	168.1	3	0.029089	0	0	2721600	2737600
KNH49689	KNH49689	phosphoenolpyruvate carboxylase	VC_2646	1	61	K	RAGNQADRELLIEEIKNLPNHQLTPVARAFN	7.74e-14	145.34	3	1.1541	0	0	2359600	4049700
KNH49689	KNH49689	phosphoenolpyruvate carboxylase	VC_2646	1	315	K	RALAGEEHEPYRAILKPIRSLLQETIEILDA	0.00052469	133.99	2	0.18026	32700000	0	56900000	68800000
KNH49689	KNH49689	phosphoenolpyruvate carboxylase	VC_2646	1	456	K	DWQPSPQVKEVLDTCKIIAAQSKDAFGAYVI	2.62e-15	229.75	2	0.23882	0	337790	0	0
KNH49689	KNH49689	phosphoenolpyruvate carboxylase	VC_2646	1	434	K	SEQDKIAFLTTELNSKRPLLPRDWQPSPQVK	1.84e-18	208.47	3	1.1173	0	0	684520	0
KNH49689	KNH49689	phosphoenolpyruvate carboxylase	VC_2646	1	169	K	INECLSKLELSDLSPKERHKTERRLEQLIAQ	2.81e-09	204.52	2	1.5331	0	0	0	722770
KNH49689	KNH49689	phosphoenolpyruvate carboxylase	VC_2646	1	115	K	NELDAIGSLFAKLAQKSVSKFDTAQAIRDLN	0.00179059	90.709	2	-0.32879	175820	158630	333190	227300
KNH49689	KNH49689	phosphoenolpyruvate carboxylase	VC_2646	1	119	K	AIGSLFAKLAQKSVSKFDTAQAIRDLNIELV	1.86e-10	182.16	3	0.95655	5262600	3621600	9934800	20700000
KNH49689	KNH49689	phosphoenolpyruvate carboxylase	VC_2646	1	336	K	LQETIEILDAKLNGQKLAVKAPLQTADQLWE	5.53e-05	152.47	2	0.1219	36600000	36800000	77500000	70000000
KNH49689	KNH49689	phosphoenolpyruvate carboxylase	VC_2646	1	794	K	YDERLVEPTLRPLGEKLRAQLQQDIKVVLNV	3.27e-10	171.26	3	-0.21437	0	0	4272000	3664600
KNH49689	KNH49689	phosphoenolpyruvate carboxylase	VC_2646	1	153	K	HPTEITRRTMINKLVKINECLSKLELSDLSP	1.2e-05	125.83	2	0.77162	0	235960	0	0
KNH49689	KNH49689	phosphoenolpyruvate carboxylase	VC_2646	1	4	K	____________MNEKYAALKSNVSMLGRLL	4.25e-05	179.51	2	-0.12523	8252600	6618300	46200000	69700000
KNH49689	KNH49689	phosphoenolpyruvate carboxylase	VC_2646	1	9	K	_______MNEKYAALKSNVSMLGRLLGQTIQ	7.36e-16	228.2	2	-0.43208	21100000	24400000	43800000	70500000
KNH49689	KNH49689	phosphoenolpyruvate carboxylase	VC_2646	1	690	K	FVPYFRQATPELELGKLPLGSRPAKRNPTGG	6.26e-07	180.95	3	-1.169	0	1176300	2600700	2097000
KNH49689	KNH49689	phosphoenolpyruvate carboxylase	VC_2646	1	150	K	LTAHPTEITRRTMINKLVKINECLSKLELSD	0.000650821	134.48	2	0.19834	3365600	2505100	5293400	9351500
KNH49689	KNH49689	phosphoenolpyruvate carboxylase	VC_2646	1	331	K	PIRSLLQETIEILDAKLNGQKLAVKAPLQTA	4.21e-49	325.74	2	0.21717	12100000	0	0	51300000
KNH49690	KNH49690	acetylornithine deacetylase	VC_2645	1	176	K	CIIGEPTSLVPIRAHKGHVANAIRVTGKSGH	0.0240693	47.894	3	-0.79026	0	0	95052	50292
KNH49690	KNH49690	acetylornithine deacetylase	VC_2645	1	284	K	GLDNLMRDALREVQQKWPGRIELVPLHDPIP	0.000302206	98.523	2	-0.073602	803480	0	1370700	2117900
KNH49690	KNH49690	acetylornithine deacetylase	VC_2645	1	221	K	HEVLFALMQLRDRLIKEYHHPGFEIPTPTLN	0.0168279	43.099	5	0.15933	0	0	1326200	0
KNH49691	KNH49691	N-acetyl-gamma-glutamyl-phosphate reductase	VC_2644	1	267	K	TEQQVAEAFSKAYQDKPLVRFSNGLPRIQDV	0.00025212	108.09	2	0.15074	0	0	707920	930790
KNH49692	KNH49692	acetylglutamate kinase	VC_2643	1	203	K	GVLDGKGHLIATLDAKQADALIAGKVITDGM	2.34e-20	196.18	3	0.55407	0	939660	5470900	4081800
KNH49692	KNH49692	acetylglutamate kinase	VC_2643	1	249	K	RPIEVATWRYPEKLAKLFGGESIGTRFLP__	7.05e-12	192.5	2	1.0265	7212400	6914100	15400000	14200000
KNH49692	KNH49692	acetylglutamate kinase	VC_2643	1	62	K	GGGYLVDELMAKLQLKSVKKDGLRVTPYDQI	0.00601881	82.426	2	0.33681	1569000	0	0	0
KNH49692	KNH49692	acetylglutamate kinase	VC_2643	1	12	K	____MSDLKLSPLVIKLGGAALDCAETLSKL	4.57e-15	168.47	2	0.28787	8839300	0	0	0
KNH49692	KNH49692	acetylglutamate kinase	VC_2643	1	5	K	___________MSDLKLSPLVIKLGGAALDC	1.56e-05	139.15	2	-0.15628	6570100	6100600	11300000	10800000
KNH49692	KNH49692	acetylglutamate kinase	VC_2643	1	221	K	DALIAGKVITDGMIVKVKAALEAAQDLGRPI	5.78e-07	182.39	2	-0.073728	28500000	28800000	102000000	131000000
KNH49692	KNH49692	acetylglutamate kinase	VC_2643	1	246	K	DLGRPIEVATWRYPEKLAKLFGGESIGTRFL	0.00117143	122.74	2	-0.076708	7764700	8464600	18700000	14000000
KNH49693	KNH49693	argininosuccinate synthase	VC_2642	1	403	K	RLYSLSSRIRALSQNKQ______________	0.0001141	164.77	2	-0.028505	0	0	93543	64987
KNH49693	KNH49693	argininosuccinate synthase	VC_2642	1	74	K	GASECYIVDLKEEFVKEYIYPTLKTGAYYEG	1.68e-20	248.19	2	-0.099814	1459300	1196400	2603500	4021800
KNH49693	KNH49693	argininosuccinate synthase	VC_2642	1	82	K	DLKEEFVKEYIYPTLKTGAYYEGKYLLGTSM	2.95e-15	225.33	2	0.074759	242520	0	610380	709970
KNH49693	KNH49693	argininosuccinate synthase	VC_2642	1	90	K	EYIYPTLKTGAYYEGKYLLGTSMARPVIAKA	2.44e-07	101.94	3	-0.39109	0	491930	1279900	2251100
KNH49693	KNH49693	argininosuccinate synthase	VC_2642	1	255	K	MTPYNALLYLNQKGAKHGVGRIDIVENRLVG	0.00211354	96.19	2	-0.086583	377460	108080	356960	232040
KNH49693	KNH49693	argininosuccinate synthase	VC_2642	1	272	K	GVGRIDIVENRLVGMKSRGCYETPGGTIIME	5.26e-05	164.89	2	0.22993	1015200	756730	2133200	1415000
KNH49693	KNH49693	argininosuccinate synthase	VC_2642	1	350	K	ELAKDVNGEVVIKLYKGQAVATQKRSANSLY	1.41e-05	147.3	2	0.11158	0	0	722320	510120
KNH49693	KNH49693	argininosuccinate synthase	VC_2642	1	177	K	DYLAERNIPCAASLTKIYSRDANAWHVSTEG	1.08e-09	149.49	2	0.5023	1519500	2665300	7903000	9352000
KNH49694	KNH49694	argininosuccinate lyase	VC_2641	1	17	K	ALWGGRFTQAADSRFKSFNDSLRFDYRLAEQ	0.000103526	140.14	2	-1.6738	0	0	1929000	2770200
KNH49694	KNH49694	argininosuccinate lyase	VC_2641	1	101	K	SWVEQKLIEQVGDLGKKLHTGRSRNDQVATD	5.76e-06	159.09	2	0.17893	752620	600810	2114000	1923600
KNH49698	KNH49698	transcriptional regulator, LysR family	VC_2636	1	290	K	GSPLRQRFEQLAEVIKHRLQQSE________	5.13e-09	160.36	3	1.1321	0	0	927390	1202200
KNH49699	KNH49699	penicillin-sensitive transpeptidase	VC_2635	1	531	K	TYTGPTRLRIGLAQSKNVMAVRVLREVGLDE	4.44e-09	144.77	2	1.6423	2823200	646400	908570	2129600
KNH49699	KNH49699	penicillin-sensitive transpeptidase	VC_2635	1	233	K	ATNRRNVVLQRMLDEKYITKAEYDAARAEPV	0.0511085	41.427	2	-0.738	0	0	1116800	0
KNH49706	KNH49706	3-dehydroquinate synthase	VC_2628	1	234	K	ARCCQIKAEVVAQDEKESGIRALLNLGHTFG	3.86e-15	222.73	3	2.6149	765440	359510	1244900	1956600
KNH49706	KNH49706	3-dehydroquinate synthase	VC_2628	1	297	K	GLIDASQFERILAILKKAHLPVRTPENMTFA	0.00326499	99.919	2	0.26482	479490	0	595560	401350
KNH49706	KNH49706	3-dehydroquinate synthase	VC_2628	1	150	K	DSSVGGKTAVNHPLGKNMIGAFYQPKAVVID	2.1e-48	305.19	2	-0.17276	26500000	24500000	85300000	94600000
KNH49708	KNH49708	DNA adenine methylase	VC_2626	1	247	K	THTRRLYRGAQLNVVKANRTISRNGAGRNKV	0.0256059	52.482	2	-0.52145	117080	0	0	0
KNH49709	KNH49709	ribulose-phosphate 3-epimerase	VC_2625	1	221	K	PDYQAVIEQMRAELAKAKI____________	0.0299721	55.676	2	-0.68278	0	0	96474	0
KNH49711	KNH49711	tryptophanyl-tRNA synthetase	VC_2623	1	326	K	RDGAEKASAKALQTLKKVYAAVGFVARP___	0.00213962	104.75	2	-0.1335	435370	289330	981940	762250
KNH49711	KNH49711	tryptophanyl-tRNA synthetase	VC_2623	1	225	K	ITLLEDPKSIIKKINKAQTDAETPPRIAYDV	1.43e-21	261.58	3	-0.4113	1004600	757290	2637500	3760700
KNH49711	KNH49711	tryptophanyl-tRNA synthetase	VC_2623	1	217	K	SDDNRKNVITLLEDPKSIIKKINKAQTDAET	3.01e-15	227.57	2	0.26538	0	0	0	29300000
KNH49716	KNH49716	acetylornithine aminotransferase	VC_2618	1	323	K	AGVKQREQWMRAELEKINQKYQLFKEIRGKG	0.0536307	53.089	2	0.54256	463790	0	0	0
KNH49716	KNH49716	acetylornithine aminotransferase	VC_2618	1	327	K	QREQWMRAELEKINQKYQLFKEIRGKGLLLG	7.65e-05	164.72	2	0.86214	486980	0	0	1265500
KNH49716	KNH49716	acetylornithine aminotransferase	VC_2618	1	217	K	SPSAEFVQAVRELCDKHNALLIFDEVQTGNG	4.7e-06	109.5	3	2.7509	0	0	0	1000600
KNH49716	KNH49716	acetylornithine aminotransferase	VC_2618	1	332	K	MRAELEKINQKYQLFKEIRGKGLLLGAALND	0.000287406	134.08	2	0.093322	7249800	4048100	10400000	18000000
KNH49716	KNH49716	acetylornithine aminotransferase	VC_2618	1	116	K	VFFANSGAEANEAALKLARRYAADVYGPEKS	0.00033654	93.342	3	-0.491	420220	0	0	0
KNH49720	KNH49720	catabolite activator	VC_2614	1	101	K	WVRAKTPCEVAEISFKKFRQLIQVNPDILMR	7.38e-15	234.99	3	-0.16717	3287200	2385100	6723600	11300000
KNH49720	KNH49720	catabolite activator	VC_2614	1	189	K	GQIVGCSRETVGRILKMLEEQNLISAHGKTI	5.04e-22	247.73	3	0.027136	5136700	6656300	22300000	21100000
KNH49720	KNH49720	catabolite activator	VC_2614	1	202	K	ILKMLEEQNLISAHGKTIVVYGTR_______	6.75e-15	156.92	3	-0.41066	0	0	939240	1062400
KNH49720	KNH49720	catabolite activator	VC_2614	1	27	K	LEWFLSHCHIHKYPSKSTLIHAGEKAETLYY	5.62e-12	196.11	2	0.45386	348730	396490	1114000	1101500
KNH49720	KNH49720	catabolite activator	VC_2614	1	167	K	ARQPDAMTHPDGMQIKITRQEIGQIVGCSRE	5.97e-27	255.85	3	0.52512	4177200	316550	587120	2365000
KNH49720	KNH49720	catabolite activator	VC_2614	1	36	K	IHKYPSKSTLIHAGEKAETLYYIVKGSVAVL	1.48e-06	117.3	3	0.47504	0	0	1891400	1724000
KNH49721	KNH49721	phosphoribulokinase	VC_2613	1	27	K	GSSGAGTTTTSEAFRKMFNMMSIKPAWVEGD	0.000163557	138.06	2	-0.76637	704310	522540	1621400	3351000
KNH49721	KNH49721	phosphoribulokinase	VC_2613	1	88	K	ANDFPTLEEFFRQYGKVGTGQVRRYLHTFDE	4.04e-06	127.4	2	0.73327	0	0	191120	0
KNH49725	KNH49725	ABC transporter ATP-binding protein	VC_2608	1	545	K	TQPTNTANSANSAAAKKEQKRREADFRKLTA	1.04e-06	148.18	2	0.93613	99233	93923	98065	160620
KNH49726	KNH49726	glutathione-regulated potassium-efflux system ancillary protein KefG	VC_2607	1	102	K	KEWIDRVLSKGFAFGKQSELKGKLWRSVITT	5.69e-06	123.86	2	-0.18456	0	0	0	579760
KNH49726	KNH49726	glutathione-regulated potassium-efflux system ancillary protein KefG	VC_2607	1	96	K	SCPALLKEWIDRVLSKGFAFGKQSELKGKLW	0.000336522	112.3	2	-0.089049	356800	0	615750	1236800
KNH49727	KNH49727	glutathione-regulated potassium-efflux system protein KefB	VC_2606	1	552	K	PYQAKRAEEHFHRLDKTMLKELLPQHNEDKQ	4.46e-05	114.65	4	-0.24273	0	0	4141200	0
KNH49727	KNH49727	glutathione-regulated potassium-efflux system protein KefB	VC_2606	1	556	K	KRAEEHFHRLDKTMLKELLPQHNEDKQLELR	0.000151682	75.764	3	0.36515	314700	0	0	760800
KNH49727	KNH49727	glutathione-regulated potassium-efflux system protein KefB	VC_2606	1	422	K	FGRFGQIVGRLLYANKIKVTILESDASQVRL	0.022626	58.604	2	-1.7552	0	0	0	348810
KNH49729	KNH49729	peptidyl-prolyl cis-trans isomerase	VC_2604	1	57	K	ITGLERELEGKVAGDKFTVTIAPEDAYGEHN	7.36e-07	115.79	3	0.25348	0	0	576400	906870
KNH49730	KNH49730	isoaspartyl aminopeptidase	VC_2603	1	158	K	DYFFTERRYEQLQNMKQQDRFALSEASYQSE	0.0043007	85.45	3	0.46827	0	0	0	305570
KNH49731	KNH49731	adenylosuccinate synthetase	VC_2602	1	141	K	AIGTTGRGIGPAYEDKVARRGLRVGDLFDMA	8.57e-09	170.47	2	0.13599	308110	170270	352610	608080
KNH49734	KNH49734	ribonuclease R	VC_2599	1	425	K	LVPHLEELHKMYQVLKSARDERGAIEFETVE	7.74e-05	146.81	2	-0.062846	630540	342680	1855000	2238600
KNH49734	KNH49734	ribonuclease R	VC_2599	1	111	K	HKDGHGWVRPEGSLNKEGDILLPHHQMRTLI	2.29e-13	130.9	5	-0.25883	0	0	2812500	0
KNH49734	KNH49734	ribonuclease R	VC_2599	1	97	K	LPEKLEMVKGYVIGHKDGHGWVRPEGSLNKE	4.08e-15	169.77	3	0.20465	0	0	757120	556960
KNH49734	KNH49734	ribonuclease R	VC_2599	1	376	K	VCEMTVSETGKLSGYKHYEAVMNSHARLTYT	5.64e-11	142.4	3	-1.5227	0	0	706440	0
KNH49734	KNH49734	ribonuclease R	VC_2599	1	568	K	AVYNADNAGHFGLALKRYAHFTSPIRRYPDL	8.77e-32	244	3	0.28978	1227600	896770	0	3309600
KNH49734	KNH49734	ribonuclease R	VC_2599	1	779	K	ATKGARGKSPTKSELKPQVEATRRPDSEGRS	2.72e-06	128.52	4	-0.39973	1632100	722840	3945800	5966200
KNH49734	KNH49734	ribonuclease R	VC_2599	1	140	K	LIHGDFVLVQPSGTDKRGRKEGRLVRILEER	2.82e-09	137.81	3	0.40667	0	0	1372100	861680
KNH49734	KNH49734	ribonuclease R	VC_2599	1	408	K	VHEILEGDEELRERYKALVPHLEELHKMYQV	0.00103421	92.781	3	0.4699	1404700	904830	4401700	3849200
KNH49734	KNH49734	ribonuclease R	VC_2599	1	595	K	YPDLLLHRAIKYLIAKQEGRNQDRWTPTGGY	6.47e-05	150.05	2	-0.31967	2269000	1126800	6665700	7612600
KNH49735	KNH49735	23S rRNA (guanosine-2'-O-)-methyltransferase rlmB	VC_2598	1	62	K	LGVSIQEMSRKALDDKAEGANHQGLIARVKP	9.44e-18	201	2	1.7013	1203600	856310	3125100	3668100
KNH49735	KNH49735	23S rRNA (guanosine-2'-O-)-methyltransferase rlmB	VC_2598	1	30	K	VLQRDPARFVEAYVLKGRQDDRLLPVLNELM	5.96e-09	206.09	2	0.09914	856310	0	0	3945300
KNH49736	KNH49736	30S ribosomal protein S10	VC_2597	1	59	K	TRKERFTVLISPHVNKDARDQYEIRTHKRLI	0.00345662	73.435	3	0.60567	387650	0	784810	0
KNH49736	KNH49736	30S ribosomal protein S10	VC_2597	1	30	K	YKLIDASTAEIVETAKRTGAQVRGPIPLPTR	4.91e-20	216.06	3	0.95395	0	394240	0	740730
KNH49736	KNH49736	30S ribosomal protein S10	VC_2597	1	82	K	IRTHKRLIDIVEPTDKTVDALMRLDLAAGVD	9.6e-22	232.42	3	-0.21011	28600000	0	0	0
KNH49736	KNH49736	30S ribosomal protein S10	VC_2597	1	11	K	_____MQNQRIRIRLKAFDYKLIDASTAEIV	0.00166678	102.51	2	0.40254	2102300	1284100	2142500	4693600
KNH49737	KNH49737	50S ribosomal protein L3	VC_2596	1	204	K	IKGAVPGATGGNVIVKPAVKA__________	0.000208073	115.24	2	0.62268	0	0	775210	1237000
KNH49737	KNH49737	50S ribosomal protein L3	VC_2596	1	123	K	DVTGTSKGKGFQGAVKRWNFRTQDMTHGNSL	0.000989344	111.28	2	-2.6664	0	194700	268700	285030
KNH49737	KNH49737	50S ribosomal protein L3	VC_2596	0.968893	62	K	AIQVTTGSKKANRVTKPEAGHFAKAGVEAGR	0.00533093	67.299	4	0.51143	792470	0	4718700	3197800
KNH49737	KNH49737	50S ribosomal protein L3	VC_2596	1	70	K	KKANRVTKPEAGHFAKAGVEAGRGLWEFRLE	5.31e-05	134.08	3	-0.074243	738170	1074800	3237900	2650200
KNH49738	KNH49738	50S ribosomal protein L4	VC_2595	1	136	K	ENFSVEAPKTKALVAKLKELELNDVLIVTGE	0.00116762	122.98	1	-0.08162	848880	852710	0	1056000
KNH49738	KNH49738	50S ribosomal protein L4	VC_2595	1	165	K	GEVDENLFLAARNLYKVDVRDVTGIDPVSLI	0.000796734	120.87	2	-0.0045487	4454200	2985400	5295500	10700000
KNH49738	KNH49738	50S ribosomal protein L4	VC_2595	1	57	K	TRAQKTRSEVSGGGAKPWRQKGTGRARAGTI	1.37e-08	163.32	2	0.3221	607180	336860	516640	927690
KNH49740	KNH49740	LSU ribosomal protein L2p	VC_2593	1	77	K	YRLVDFKRTKDGIPAKVERLEYDPNRSANIA	0.0173871	61.765	2	0.96802	0	0	0	2110800
KNH49740	KNH49740	LSU ribosomal protein L2p	VC_2593	1	36	K	NADLHKGKPYAPLLEKNSKNGGRNNNGRITV	0.000230374	99.844	3	-0.55775	272090	519260	0	742410
KNH49740	KNH49740	LSU ribosomal protein L2p	VC_2593	1	18	K	IVKCKPTSAGRRHVVKVVNADLHKGKPYAPL	0.0080543	81.239	3	0.77996	0	0	682040	0
KNH49740	KNH49740	LSU ribosomal protein L2p	VC_2593	1	26	K	AGRRHVVKVVNADLHKGKPYAPLLEKNSKNG	0.000388331	108.47	2	0.33601	361090	380310	594170	588600
KNH49740	KNH49740	LSU ribosomal protein L2p	VC_2593	1	266	K	VPTKGYKTRSNKRTDKYIVRRRNK_______	0.00187497	114.99	2	-0.096388	0	0	715170	1258400
KNH49740	KNH49740	LSU ribosomal protein L2p	VC_2593	1	108	K	LVLYADGERRYIIAPKGLQAGDVIQSGPDAP	1.19e-29	226.24	2	0.76605	2935200	2593600	3340100	3916000
KNH49741	KNH49741	30S ribosomal protein S19	VC_2592	0.9997	28	K	LHLLKKVEKAVESGDKKPIKTWSRRSMIIPT	8.42e-05	114.89	2	0.1884	909260	804820	0	1220000
KNH49741	KNH49741	30S ribosomal protein S19	VC_2592	1	32	K	KKVEKAVESGDKKPIKTWSRRSMIIPTMIGL	6.43e-05	125.49	2	-0.1813	2188700	0	5080300	0
KNH49741	KNH49741	30S ribosomal protein S19	VC_2592	1	17	K	PRSLKKGPFIDLHLLKKVEKAVESGDKKPIK	3.92e-05	107.55	3	-0.040499	825820	380670	867000	1126300
KNH49741	KNH49741	30S ribosomal protein S19	VC_2592	0.999993	21	K	KKGPFIDLHLLKKVEKAVESGDKKPIKTWSR	6.86e-05	108.7	2	-0.38066	179360	124210	0	0
KNH49742	KNH49742	50S ribosomal protein L22	VC_2591	1	48	K	LELLTFSNKKAAELVKKVLESAIANAEHNEG	0.00253545	81.297	2	0.03618	1215200	1008500	0	0
KNH49742	KNH49742	50S ribosomal protein L22	VC_2591	1	6	K	__________MEAIAKHNFARISPQKARLVA	2.1e-06	147.51	3	0.57695	778150	720740	1218100	1325400
KNH49742	KNH49742	50S ribosomal protein L22	VC_2591	1	73	K	AEHNEGADIDDLRVAKIFVDEGPVMKRIMPR	3.12e-05	142.1	2	-0.010723	699600	536940	1230300	1249800
KNH49743	KNH49743	30S ribosomal protein S3	VC_2590	1	86	K	ARPGVVIGKKGEDVEKLRAAVAKIAGVPAQI	1.23e-10	232.83	2	-0.079674	3404500	3014500	4581200	5980400
KNH49743	KNH49743	30S ribosomal protein S3	VC_2590	1	150	K	KRAVQNAMRLGAKGIKVEVSGRLGGAEIARS	0.0104521	68.847	2	-0.50674	0	184260	0	0
KNH49743	KNH49743	30S ribosomal protein S3	VC_2590	1	79	K	IRVTIHTARPGVVIGKKGEDVEKLRAAVAKI	1.27e-08	131.79	2	0.85529	0	0	339710	388880
KNH49743	KNH49743	30S ribosomal protein S3	VC_2590	1	45	K	ADNLDGDFKVRQYLSKELANASLSRIVIERP	5.31e-21	245.5	3	0.35779	6318100	5459800	7182500	9997900
KNH49744	KNH49744	50S ribosomal protein L16	VC_2589	1	127	K	LAREAFRLAARKLPFKTTFVTKQVM______	0.0010927	97.597	2	-0.88121	579200	952730	955340	0
KNH49744	KNH49744	50S ribosomal protein L16	VC_2589	1	62	K	EAARRAMTRHIKRQGKIWIRVFPDKPITEKP	0.0388958	47.916	2	-0.47243	0	0	345720	0
KNH49745	KNH49745	50S ribosomal protein L29	VC_2588	1	44	K	RMQAATGQLQQTHTLKAVRRDIARVKTVLTE	4.85e-20	186.72	3	-1.1309	1434000	1519600	2042500	2122200
KNH49745	KNH49745	50S ribosomal protein L29	VC_2588	1	54	K	QTHTLKAVRRDIARVKTVLTEKAGA______	0.00146446	93.143	2	-2.8305	0	108880	0	0
KNH49746	KNH49746	30S ribosomal protein S17	VC_2587	1	36	K	IVVAIERMVKHPIYGKFVKRTTKVHAHDENN	0.00100333	87.181	2	-0.093818	6042100	4905200	6825500	9348400
KNH49746	KNH49746	30S ribosomal protein S17	VC_2587	1	30	K	DKMDKSIVVAIERMVKHPIYGKFVKRTTKVH	0.000265315	107.29	2	-0.28724	3436200	2823400	2747300	2660800
KNH49746	KNH49746	30S ribosomal protein S17	VC_2587	1	16	K	MSDKIRTQLGRVVSDKMDKSIVVAIERMVKH	0.00262038	89.08	2	-1.2589	1444200	999170	2278300	1600800
KNH49747	KNH49747	50S ribosomal protein L14	VC_2586	1	114	K	IFGPVTRELRNAKFMKIVSLAPEVL______	2.53e-05	117.52	2	0.21479	0	1998900	6415600	24500000
KNH49747	KNH49747	50S ribosomal protein L14	VC_2586	1	44	K	HRRYAHVGDIIKVTVKEAIPRGKVKKGDVLK	0.000831744	89.698	2	0.73256	383280	0	0	402770
KNH49748	KNH49748	50S ribosomal protein L24	VC_2585	1	43	K	VLATGKVIVEGINLVKKHQKPVPAMGVQGGI	1.35e-05	121.6	3	-0.27764	2018200	1516600	2423300	5655300
KNH49748	KNH49748	50S ribosomal protein L24	VC_2585	1	27	K	IVLAGKDKGKKGKVTKVLATGKVIVEGINLV	0.000561867	112.85	2	-0.29926	752180	838300	1016600	719390
KNH49749	KNH49749	LSU ribosomal protein L5p	VC_2584	1	9	K	_______MAKLHDYYKSSVVAELTKQFSYTS	2.07e-17	208.15	2	0.29148	0	638090	3056900	2334700
KNH49749	KNH49749	LSU ribosomal protein L5p	VC_2584	1	120	K	SIALPRVRDFRGVNGKSFDGRGNYSMGVREQ	2.54e-09	200.54	3	-0.33572	6795300	4554000	9935900	14500000
KNH49749	KNH49749	LSU ribosomal protein L5p	VC_2584	1	47	K	EKITLNMGVGEAINDKKLLENAASDMAIISG	6.78e-17	205.49	2	0.62228	778650	858200	0	2359600
KNH49749	KNH49749	LSU ribosomal protein L5p	VC_2584	1	69	K	ASDMAIISGQKPLITKARKSVAGFKIREGYP	1.12e-11	175.93	2	0.78227	1262000	1141600	1845400	1460200
KNH49749	KNH49749	LSU ribosomal protein L5p	VC_2584	1	78	K	QKPLITKARKSVAGFKIREGYPIGCKVTLRG	0.000811828	113.5	2	-1.1875	3595200	2825700	7443400	0
KNH49750	KNH49750	30S ribosomal protein S14	VC_2583	1	23	K	AREEKRAKLVAQFAEKRATLKAIISDVNASE	8.69e-06	178.99	2	0.071803	14000000	10800000	20100000	29700000
KNH49751	KNH49751	30S ribosomal protein S8	VC_2582	1	22	K	ISDMLTRIRNGQAANKVAVKMPSSKLKVAIA	2.79e-05	138.06	2	0.70919	885680	727370	823500	697340
KNH49751	KNH49751	30S ribosomal protein S8	VC_2582	1	69	K	EVKAELEITLKYFQAKPVIEQIKRVSRPGLR	6.34e-08	126.39	2	0.62229	1789300	1595000	2895800	3344100
KNH49752	KNH49752	50S ribosomal protein L6	VC_2581	1	158	K	QVAADIRSYRAPEPYKGKGIRYADENVRSKE	1.47e-05	128.01	2	-0.69442	1168900	1099400	2092200	1752200
KNH49752	KNH49752	50S ribosomal protein L6	VC_2581	1	30	K	VEVKLNGQEITIKGAKGELSRVFHKGVVIAQ	6.17e-05	161.11	2	0.27788	10600000	9775600	14800000	18700000
KNH49752	KNH49752	50S ribosomal protein L6	VC_2581	1	90	K	MVVGVTEGFTKKLVLKGVGYRAAMKGNAVGL	1.31e-05	157.8	2	0.4195	30400000	19200000	33300000	33000000
KNH49752	KNH49752	50S ribosomal protein L6	VC_2581	1	27	K	PAGVEVKLNGQEITIKGAKGELSRVFHKGVV	2.03e-08	157.97	2	-0.25232	560470	499940	830230	688460
KNH49752	KNH49752	50S ribosomal protein L6	VC_2581	1	39	K	ITIKGAKGELSRVFHKGVVIAQEDNQLTFGP	8.09e-21	197.38	2	0.56283	3018600	8078300	42900000	27900000
KNH49753	KNH49753	50S ribosomal protein L18	VC_2580	1	63	K	IAAASTVEKAIREQVKYTGNIDAAKAVGKAV	1.3e-10	207.34	2	0.23262	5223500	3074600	7292700	13200000
KNH49753	KNH49753	50S ribosomal protein L18	VC_2580	1	72	K	AIREQVKYTGNIDAAKAVGKAVAERALEKGV	4.61e-15	222.2	2	-1.0717	1148600	1016900	1312000	2090700
KNH49753	KNH49753	50S ribosomal protein L18	VC_2580	1	76	K	QVKYTGNIDAAKAVGKAVAERALEKGVTVVA	7.58e-05	114.39	2	-0.70003	123310	178880	0	0
KNH49754	KNH49754	30S ribosomal protein S5	VC_2579	1	15	K	_MAKEQQVQANDLQEKLIAVNRVSKTVKGGR	4e-48	302.28	3	0.93179	669190	988650	2747400	4265200
KNH49754	KNH49754	30S ribosomal protein S5	VC_2579	1	94	K	EGTLHHPVKGRHSGSKVYMQPAAEGTGVIAG	3.82e-16	174.7	3	-0.72481	955780	1130100	1718000	1730800
KNH49755	KNH49755	50S ribosomal protein L30	VC_2578	1	49	K	TVELEDTPCVRGMINKVYYMVKVEE______	1.24e-08	204.36	2	-1.999	13000000	4476900	7992300	17100000
KNH49756	KNH49756	50S ribosomal protein L15	VC_2577	1	141	K	RVTKGAKAAIEAAGGKIEE____________	0.00201292	94.363	2	-0.34406	0	0	0	2067400
KNH49756	KNH49756	50S ribosomal protein L15	VC_2577	1	103	K	DVVDLNALKAANLVTKNIEFAKIVLSGEISK	0.000106579	135.1	2	-0.19048	1130600	971930	0	2031400
KNH49756	KNH49756	50S ribosomal protein L15	VC_2577	1	63	K	PGFEGGQMPLKQRLPKFGFTSRKSFVSAEVR	0.00704619	78.098	2	0.24099	730580	0	676510	0
KNH49756	KNH49756	50S ribosomal protein L15	VC_2577	1	58	K	GGKVRPGFEGGQMPLKQRLPKFGFTSRKSFV	2.49e-06	110.55	3	-0.31033	449800	435740	479520	0
KNH49757	KNH49757	preprotein translocase subunit secY	VC_2576	1	4	K	____________MARKPGQDFRSAQSGLSEL	0.000140569	160.69	2	-0.23431	0	0	0	1344400
KNH49757	KNH49757	preprotein translocase subunit secY	VC_2576	1	348	K	YTALVFNPRETADNLKKSGAFVPGIRPGEQT	0.00108726	108.09	2	-1.2669	0	0	3633800	3245800
KNH49757	KNH49757	preprotein translocase subunit secY	VC_2576	1	248	K	VFMERGQRRIVVNYAKRQQGRKVFAAQSTHL	0.00107959	127.12	2	0.28766	1921100	1057200	1486600	3089600
KNH49757	KNH49757	preprotein translocase subunit secY	VC_2576	1	365	K	SGAFVPGIRPGEQTAKYIDKVMTRLTLAGAL	1.34e-13	158.14	2	0.304	0	0	0	619410
KNH49757	KNH49757	preprotein translocase subunit secY	VC_2576	1	369	K	VPGIRPGEQTAKYIDKVMTRLTLAGALYITF	0.000695656	111.61	2	0.4582	2025500	1255600	5976500	8554000
KNH49758	KNH49758	50S ribosomal protein L36	VC_2575	1	31	K	VIKRNGVVRVICSEPKHKQRQG_________	0.0197517	59.35	2	0.32363	0	39031	0	0
KNH49759	KNH49759	30S ribosomal protein S13	VC_2574	1	62	K	ELTEEQIDQLRDGVAKYTVEGDLRREVSMNI	9.67e-42	239.32	4	-0.0050038	909320	768970	0	3334000
KNH49759	KNH49759	30S ribosomal protein S13	VC_2574	1	78	K	YTVEGDLRREVSMNIKRLMDLGCYRGLRHRR	0.000285652	143	2	-0.36804	771480	686660	887670	676160
KNH49760	KNH49760	30S ribosomal protein S11	VC_2573	1	75	K	PFAAQVAAERCAEMAKEYGLKNLEVMVKGPG	5.69e-06	131.42	2	0.17232	0	184090	0	366780
KNH49760	KNH49760	30S ribosomal protein S11	VC_2573	1	80	K	VAAERCAEMAKEYGLKNLEVMVKGPGPGRES	5.03e-11	202.03	2	-0.18648	5624100	4220900	9262600	12500000
KNH49760	KNH49760	30S ribosomal protein S11	VC_2573	1	3	K	_____________MAKQPTRARKRVRKQVAD	0.0274734	53.775	2	-0.64308	13200000	0	0	16800000
KNH49761	KNH49761	30S ribosomal protein S4	VC_2572	1	77	K	RRIYGVLEKQFRNYYKEAARLKGNTGENLLQ	7.91e-07	186.11	2	-0.059107	2604400	0	0	5786700
KNH49762	KNH49762	DNA-directed RNA polymerase subunit alpha	VC_2571	1	10	K	______MQGSVTEFLKPRLVDIEQISTTHAK	3.59e-14	213.31	2	-1.3061	951450	584170	1797400	4721400
KNH49762	KNH49762	DNA-directed RNA polymerase subunit alpha	VC_2571	1	272	K	PVDDLELTVRSANCLKAEAIHYIGDLVQRTE	0.00408032	69.024	3	-0.85128	0	0	13200000	0
KNH49762	KNH49762	DNA-directed RNA polymerase subunit alpha	VC_2571	1	305	K	LLKTPNLGKKSLTEIKDVLASRGLSLGMRLE	7.9e-12	214.04	2	0.1486	875750	717240	1513000	2030700
KNH49762	KNH49762	DNA-directed RNA polymerase subunit alpha	VC_2571	1	292	K	HYIGDLVQRTEVELLKTPNLGKKSLTEIKDV	9.61e-16	225.22	2	0.45312	4392000	2748600	8071600	12200000
KNH49762	KNH49762	DNA-directed RNA polymerase subunit alpha	VC_2571	1	298	K	VQRTEVELLKTPNLGKKSLTEIKDVLASRGL	0.0020726	107.59	2	-0.13157	740550	629890	1669900	1323100
KNH49762	KNH49762	DNA-directed RNA polymerase subunit alpha	VC_2571	1	96	K	ILLNLKGLAVRVAEGKDEVFITLNKSGSGPV	2.4e-06	107.53	2	-0.026913	0	0	1208000	1195000
KNH49763	KNH49763	50S ribosomal protein L17	VC_2570	1	35	K	MFSNMASSLVRHEVIKTTLPKAKELRRVVEP	1.06e-05	140.49	3	-0.65522	6499900	6695500	11300000	11800000
KNH49766	KNH49766	adenosine deaminase	VC_2751	1	230	K	GATRIGHGVKAIHDPKLMDYLAQHRIGIESC	1.76e-09	139.66	3	-0.32456	0	0	3105500	4153900
KNH49766	KNH49766	adenosine deaminase	VC_2751	1	185	K	GDELGQPGDRFIQHFKQVRDAGLHVTVHAGE	0.000475328	93.162	3	-0.39943	853910	906700	3443100	3880400
KNH49768	KNH49768	nitrogen regulation protein NR(I)	VC_2749	1	215	K	AIPKDLIESELFGHEKGAFTGANTVRQGRFE	1.94e-15	172.02	3	-0.29257	0	0	1551500	2351800
KNH49768	KNH49768	nitrogen regulation protein NR(I)	VC_2749	1	287	K	KVDVRIVAATHQNLEKLVHQGKFREDLFHRL	0.000375758	100.68	3	0.31683	207000	451450	2822600	3618600
KNH49768	KNH49768	nitrogen regulation protein NR(I)	VC_2749	1	293	K	VAATHQNLEKLVHQGKFREDLFHRLNVIRIH	0.00428001	82.671	2	-0.78432	0	0	294810	320850
KNH49768	KNH49768	nitrogen regulation protein NR(I)	VC_2749	1	324	K	IPSLRERRQDIEKLTKHFLALAAKELGVEMK	0.000178645	114.71	3	0.4249	0	0	783740	986860
KNH49768	KNH49768	nitrogen regulation protein NR(I)	VC_2749	1	321	K	RIHIPSLRERRQDIEKLTKHFLALAAKELGV	0.00231208	106.62	2	-0.42681	0	104370	433010	507500
KNH49771	KNH49771	glutamine synthetase	VC_2746	1	321	K	ARALNAITNPSTNSYKRLVPHYEAPVMLAYS	1.32e-33	292.33	2	0.36459	555460	348520	886680	1608600
KNH49771	KNH49771	glutamine synthetase	VC_2746	1	26	K	QENEVKFVDLRFTDTKGKEQHISIPAHQIDA	0.00439228	87.284	2	0.10536	1156300	974670	6220900	6091600
KNH49771	KNH49771	glutamine synthetase	VC_2746	1	177	K	GTEYEDGNKGHRPGVKGGYFPVAPVDSSQDI	0.000112713	95.622	3	-0.059355	0	750750	7338700	7343400
KNH49771	KNH49771	glutamine synthetase	VC_2746	1	395	K	LDGIKNKIHPGEAMDKDLYDLPAEEAAEIPK	1.98e-06	112.64	2	-0.2418	10100000	7050900	19800000	23200000
KNH49771	KNH49771	glutamine synthetase	VC_2746	1	386	K	AFAAMLMAGLDGIKNKIHPGEAMDKDLYDLP	1.25e-05	115.78	3	-0.10175	414580	0	1170200	0
KNH49771	KNH49771	glutamine synthetase	VC_2746	1	277	K	VGDNGSGMHVHQSLAKDGVNLFAGDKYGGLS	2.26e-18	161.04	4	0.18325	1789800	3583300	11100000	7238100
KNH49771	KNH49771	glutamine synthetase	VC_2746	1	259	K	HNVAHAFGKTATFMPKPLVGDNGSGMHVHQS	2.76e-10	121.5	3	-0.48078	0	0	0	5602100
KNH49771	KNH49771	glutamine synthetase	VC_2746	1	252	K	QIYKYVVHNVAHAFGKTATFMPKPLVGDNGS	1.4e-09	141.07	4	-0.056986	0	656380	4280400	3756500
KNH49772	KNH49772	GTP-binding protein TypA/BipA	VC_2744	1	131	K	PQTRFVTQKAFAHGLKPIVVINKIDRPGARP	0.0132325	61.11	3	-0.11621	0	0	0	1233500
KNH49772	KNH49772	GTP-binding protein TypA/BipA	VC_2744	1	548	K	IGIHSRDNDLTVNPLKGKQLTNVRASGTDDA	3.4e-08	174.57	2	1.3637	258800	162010	386930	516170
KNH49772	KNH49772	GTP-binding protein TypA/BipA	VC_2744	1	333	K	MTFQVNTSPFAGKEGKFVTSRNILERLEKEL	0.000183422	144.12	2	-0.3275	0	0	0	2307900
KNH49772	KNH49772	GTP-binding protein TypA/BipA	VC_2744	0.999128	436	K	QGGIMEKIGMRKGELKDMSPDGKGRIRMDFV	0.00125307	85.288	2	-0.66939	0	0	0	148410
KNH49772	KNH49772	GTP-binding protein TypA/BipA	VC_2744	1	346	K	EGKFVTSRNILERLEKELVHNVALRVEQTED	7.04e-11	199.68	2	0.38785	2390400	3709200	4414300	6201100
KNH49772	KNH49772	GTP-binding protein TypA/BipA	VC_2744	1	364	K	VHNVALRVEQTEDPDKFRVSGRGELHLSILI	1.65e-12	223.08	3	0.78664	930790	298470	898390	2021000
KNH49772	KNH49772	GTP-binding protein TypA/BipA	VC_2744	1	254	K	KVKPNQQVTVIGADGKKRNGKIGTVLGYLGL	2.58e-13	166.62	2	0.26739	0	0	1339300	1114400
KNH49772	KNH49772	GTP-binding protein TypA/BipA	VC_2744	1	59	K	RGDVEERVMDSNDIEKERGITILAKNTAINW	1.45e-12	240.37	2	0.59371	290630	0	325300	866080
KNH49774	KNH49774	UPF0761 membrane protein	VC_2742	1	9	K	_______MKLTHSFIKQQARLGLNFFRYLLA	1.77e-05	104.43	3	0.28188	445360	515710	1726100	2439900
KNH49776	KNH49776	galactoside O-acetyltransferase	VC_2740	1	173	K	TELQDRWGKHIPISDKMGIKIQQYTGYQFQC	0.00052284	75.294	2	-0.45905	0	0	696160	0
KNH49776	KNH49776	galactoside O-acetyltransferase	VC_2740	1	166	K	LRKPEWCTELQDRWGKHIPISDKMGIKIQQY	0.000429948	105.4	3	0.063082	1404100	1239100	0	3832000
KNH49776	KNH49776	galactoside O-acetyltransferase	VC_2740	1	77	K	YITPDCEGQIRYMAVKANRRSKGMGSLILVA	0.0164435	66.429	2	-0.47728	0	0	270660	165500
KNH49778	KNH49778	phosphoenolpyruvate carboxykinase	VC_2738	1	112	K	PINQEVWNDLKALVTKQLSGKRVFVLDGYCG	0.000289314	115.78	2	0.4686	1327600	677140	1848800	1467400
KNH49778	KNH49778	phosphoenolpyruvate carboxykinase	VC_2738	1	180	K	KPDFVVMNGAKCTNAKWKEHGLNSENFTVFN	0.000218586	147.83	2	-0.39677	0	0	0	357780
KNH49778	KNH49778	phosphoenolpyruvate carboxykinase	VC_2738	1	524	K	SKAKDLATRFINNFDKYTDNAEGKALVAAGP	2.46e-22	262.15	3	0.40666	348560	0	593010	1143200
KNH49778	KNH49778	phosphoenolpyruvate carboxykinase	VC_2738	1	76	K	TGIFTGRSPKDKFIVKDDTTRDTLWWTSDKA	1.79e-05	141.93	3	-0.326	6636000	3134900	12600000	16600000
KNH49778	KNH49778	phosphoenolpyruvate carboxykinase	VC_2738	1	263	K	FGLSGTGKTTLSTDPKRALIGDDEHGWDDDG	0.00017081	136.8	2	-0.22682	1356000	660430	2984200	3366500
KNH49778	KNH49778	phosphoenolpyruvate carboxykinase	VC_2738	1	347	K	NTRVSYPIYHIDNIVKPVSKGGHATKVIFLS	0.00635347	66.826	3	0.75748	761790	537990	0	1808200
KNH49778	KNH49778	phosphoenolpyruvate carboxykinase	VC_2738	1	391	K	TPEQTKYHFLSGFTAKLAGTERGITEPTPTF	3.17e-07	124.21	2	3.1738	0	0	1772400	805950
KNH49779	KNH49779	chaperonin	VC_2736	1	99	K	INGDNNQQVRGVARWKGDIADDASLHDMLGK	8.02e-05	89.344	3	-0.051037	0	0	458050	0
KNH49779	KNH49779	chaperonin	VC_2736	1	17	K	TTQSMANNMLHRYLFKDLSVRGELVQLDDTY	2.75e-05	166.68	2	-0.79057	1128300	507070	1048300	1429000
KNH49783	KNH49783	general secretion pathway protein E	VC_2732	1	408	K	VRTLCPDCKEPYEADKEQRKLFDSKKKEPLI	2.2e-05	153.24	3	-0.83694	118110	0	255140	289710
KNH49783	KNH49783	general secretion pathway protein E	VC_2732	1	229	K	MPSSHGERVVMRLLDKNATRLDLHSLGMTAH	0.00013929	148.38	2	1.2646	251590	205690	672620	982660
KNH49784	KNH49784	general secretion pathway protein F	VC_2731	1	12	K	____MAAFEYKALDAKGRHKKGVIEGDNARQ	0.0381534	48.561	2	-0.30134	0	0	98053	89896
KNH49784	KNH49784	general secretion pathway protein F	VC_2731	1	98	K	MPLEECLRAVAEQSEKPRIRTMLVAVRAKVT	0.00834242	70.1	2	0.056543	0	0	0	52186
KNH49793	KNH49793	3',5'-bisphosphate nucleotidase	VC_2722	1	177	K	SSSIAIAISRRQDINKITRRLSSAWNYDLVP	2.13e-05	183.72	2	-0.24043	1644300	2199300	5357800	5906200
KNH49794	KNH49794	MutT/nudix family protein	VC_2721	1	97	K	VDHGETAEQAANRELKEEIGFGARQLTPLKE	2.31e-08	194.12	2	0.30437	0	0	551040	1148300
KNH49794	KNH49794	MutT/nudix family protein	VC_2721	1	79	K	REYAAGTERYELGFPKGLVDHGETAEQAANR	2.2e-11	150.94	3	-0.88856	1081700	829960	3065700	2689600
KNH49795	KNH49795	Fe/S biogenesis protein nfuA	VC_2720	1	95	K	VIDFVTDKMGSQLTLKAPNAKMRKVSDDASL	3.06e-12	202.56	2	-1.2174	544520	329120	1086600	1015600
KNH49799	KNH49799	transcription accessory protein	VC_2716	1	216	K	GEKFKDYFDHREPISKAPSHRALAMLRGRNE	0.0318207	40.983	4	-0.29186	0	0	273130	0
KNH49799	KNH49799	transcription accessory protein	VC_2716	1	203	K	EIVSRVIEGKEQAGEKFKDYFDHREPISKAP	0.000319021	131.03	2	0.66581	0	0	569370	876070
KNH49799	KNH49799	transcription accessory protein	VC_2716	1	155	K	EAAKYINAEKGVADSKAALDGARAIVMERIA	0.000389267	109.15	2	1.2666	179330	0	0	253530
KNH49799	KNH49799	transcription accessory protein	VC_2716	1	577	K	PLDASAVHPEAYPVVKTIAEKNSKDLKALIG	0.000217509	87.062	3	0.46074	0	763620	0	0
KNH49799	KNH49799	transcription accessory protein	VC_2716	1	107	K	SADSKNRLEDLYLPYKPKRRTKGQIAIEAGL	3.77e-09	161.22	2	0.63968	0	457670	0	0
KNH49799	KNH49799	transcription accessory protein	VC_2716	1	149	K	NTDPESEAAKYINAEKGVADSKAALDGARAI	4.84e-08	140.63	2	0.43466	278970	0	306390	775360
KNH49801	KNH49801	two-component system response regulator OmpR	VC_2714	1	184	K	LKALVTNAREPLSRDKLMNMARGREYSAMER	0.00298304	88.177	2	3.3112	319780	0	791300	1285700
KNH49801	KNH49801	two-component system response regulator OmpR	VC_2714	1	218	K	VQISRLRRMLEVDPSKPRYIQTVWGLGYVFV	2.97e-06	161.79	3	1.8328	417450	255470	1055500	1715100
KNH49802	KNH49802	sensor protein	VC_2713	1	434	K	NRTQGGLRAQISFPTKQQKG___________	1.37e-06	156.18	2	-0.59977	280290	182450	937200	1942000
KNH49802	KNH49802	sensor protein	VC_2713	1	184	K	WLFIRLQNRPLIALEKAAKMVGRGETPPHLP	0.0354515	55.176	3	-0.64523	0	0	510140	0
KNH49806	KNH49806	SelT/selW/selH selenoprotein domain-containing protein	VC_0982	1	70	K	VQIWERKQEGGFPEAKVLKQRVRDLIDPERD	1.46e-18	169.98	2	0.30353	1250400	652000	3139700	4269500
KNH49808	KNH49808	rcp protein	VC_0980	1	153	K	HFSHQVCQQWEQRALKAQSEQTRVCLLRTGI	0.000446131	103.34	2	0.30718	61151	64897	274810	205380
KNH49810	KNH49810	thioredoxin domain-containing protein	VC_0977	1	255	K	WSWLSKNLNTLDGEMKKTFMDILTALGQGHP	1.47e-06	163.16	2	0.26447	127690	0	273840	343900
KNH49811	KNH49811	membrane protease	VC_0976	1	181	K	VQPPADLTAAMNAQMKAERNKRAEVLEAEGV	6.6e-28	235.11	2	-0.38464	808120	590500	1128300	1915600
KNH49811	KNH49811	membrane protease	VC_0976	1	157	K	KLLSIVDHATSPWGVKVTRIEIKDVQPPADL	8.29e-59	335.1	2	0.0029107	1707700	647660	3116400	7371600
KNH49811	KNH49811	membrane protease	VC_0976	1	214	K	AQILRAEGQKQSEILKAEGEKQAAILQAEAR	1.62e-06	152.54	2	0.08055	1132500	728360	2177300	2447900
KNH49811	KNH49811	membrane protease	VC_0976	1	46	K	NNWTVERFGRYTQTLKPGLNLIIPFIDRVGH	0.000200336	116.87	2	1.4676	0	0	2227400	0
KNH49817	KNH49817	cell division protein ZipA	VC_0970	1	38	K	GLWTSKKEGKSKFGDKPLRKMKVESDDPPSR	0.00170698	121.52	2	-0.726	0	0	580980	516390
KNH49817	KNH49817	cell division protein ZipA	VC_0970	1	44	K	KEGKSKFGDKPLRKMKVESDDPPSRAFAAED	0.00920949	70.488	2	-2.3086	0	39715	122320	0
KNH49818	KNH49818	sulfate transporter CysZ-type	VC_0969	1	199	K	FDNHKISFHDMRNTLKQNQSKAYGFGMLVAF	0.00355096	80.916	2	1.0403	0	0	0	85383
KNH49819	KNH49819	cysteine synthase cysK	VC_0968	1	118	K	LLKALGANLELTEAAKGMKGAIAKAEEIVAS	1.4e-22	265.77	2	0.23349	6085500	5506200	12700000	14800000
KNH49819	KNH49819	cysteine synthase cysK	VC_0968	1	121	K	ALGANLELTEAAKGMKGAIAKAEEIVASNPE	0.00324302	89.142	2	-0.16167	416930	363740	1128500	762910
KNH49819	KNH49819	cysteine synthase cysK	VC_0968	1	55	K	SVKCRIGANMIWEAEKQGKLKPGVELVEPTS	5.27e-16	211.46	2	-1.5826	3997800	2481900	5969100	14000000
KNH49819	KNH49819	cysteine synthase cysK	VC_0968	1	105	K	LTMPESMSLERRKLLKALGANLELTEAAKGM	1.32e-06	173.06	2	0.19589	627650	624900	1237200	1466700
KNH49819	KNH49819	cysteine synthase cysK	VC_0968	1	22	K	DNSLTIGNTPLVRLNKVSNGKVLAKIEARNP	0.000181054	144.35	2	0.1268	0	0	246550	198360
KNH49819	KNH49819	cysteine synthase cysK	VC_0968	1	27	K	IGNTPLVRLNKVSNGKVLAKIEARNPSFSVK	0.0104528	68.846	2	-2.2608	53829	0	119540	92331
KNH49819	KNH49819	cysteine synthase cysK	VC_0968	1	3	K	_____________MSKIYEDNSLTIGNTPLV	5.58e-40	291.51	2	0.13345	0	0	0	857790
KNH49819	KNH49819	cysteine synthase cysK	VC_0968	1	31	K	PLVRLNKVSNGKVLAKIEARNPSFSVKCRIG	0.00089234	110.87	2	-0.74082	687390	553570	0	630460
KNH49820	KNH49820	phosphocarrier protein HPr	VC_0966	1	4	K	____________MYEKQVEITAENGLHTRPA	7.75e-22	190.19	3	0.034312	0	1769800	15300000	0
KNH49820	KNH49820	phosphocarrier protein HPr	VC_0966	1	24	K	TAENGLHTRPAAQFVKEAKAFDADITVTSNG	1.77e-15	170.18	3	-0.040653	21200000	14800000	38000000	0
KNH49820	KNH49820	phosphocarrier protein HPr	VC_0966	1	49	K	TVTSNGKSASAKSLFKLQTLGLVKGTVVTIS	1.63e-20	259.35	2	0.30372	88600000	110000000	221000000	499000000
KNH49821	KNH49821	phosphoenolpyruvate-protein phosphotransferase	VC_0965	1	250	K	QIEEAKAVKAAFLAEKEELAKLKDLPAETLD	1.99e-05	137.01	2	0.21074	775410	661280	1772100	2430000
KNH49821	KNH49821	phosphoenolpyruvate-protein phosphotransferase	VC_0965	1	255	K	KAVKAAFLAEKEELAKLKDLPAETLDGHRVE	0.00131679	113.7	2	0.24995	862730	777680	2062400	1918900
KNH49821	KNH49821	phosphoenolpyruvate-protein phosphotransferase	VC_0965	1	243	K	IVNPTQAQIEEAKAVKAAFLAEKEELAKLKD	0.000388331	108.47	2	-0.10429	1031100	1300000	4755500	4917300
KNH49821	KNH49821	phosphoenolpyruvate-protein phosphotransferase	VC_0965	1	257	K	VKAAFLAEKEELAKLKDLPAETLDGHRVEVC	0.0290683	60.196	3	0.12523	0	0	1096100	0
KNH49821	KNH49821	phosphoenolpyruvate-protein phosphotransferase	VC_0965	1	240	K	NKIIVNPTQAQIEEAKAVKAAFLAEKEELAK	9.44e-18	219.95	3	0.04754	4530000	3341600	10500000	12200000
KNH49821	KNH49821	phosphoenolpyruvate-protein phosphotransferase	VC_0965	1	410	K	SVEEIRELKNAIEEYKAELRTEGHAFDENIE	0.000283606	108.98	2	0.33159	0	0	403950	0
KNH49821	KNH49821	phosphoenolpyruvate-protein phosphotransferase	VC_0965	1	60	K	TARDKSSAQLEVIKQKALETFGEEKEAIFEG	0.0159989	62.166	2	0.66487	0	0	349620	397750
KNH49821	KNH49821	phosphoenolpyruvate-protein phosphotransferase	VC_0965	1	210	K	RSLELPAIVGTNDITKKVKNGDTLILDAMNN	1.36e-13	186.51	3	0.44353	620790	606310	1070700	1464500
KNH49821	KNH49821	phosphoenolpyruvate-protein phosphotransferase	VC_0965	1	58	K	FYTARDKSSAQLEVIKQKALETFGEEKEAIF	8.77e-06	120.22	2	0.40063	0	0	273510	0
KNH49821	KNH49821	phosphoenolpyruvate-protein phosphotransferase	VC_0965	1	340	K	NGQAVIIRTMDIGGDKDLPYMDLPKEMNPFL	3.44e-09	140.82	2	-0.76674	0	460180	0	0
KNH49822	KNH49822	glucose-specific phosphotransferase enzyme IIA	VC_0964	1	6	K	__________MGLFDKLKKLVSDDSANAGAI	0.000482126	107.59	2	-0.073158	3127800	1967400	2389200	6009900
KNH49822	KNH49822	glucose-specific phosphotransferase enzyme IIA	VC_0964	1	54	K	DVVFAEKIVGDGIAIKPAGNKMVAPVNGTIG	3.85e-09	155.97	2	-0.23963	892700	0	2958500	2692700
KNH49822	KNH49822	glucose-specific phosphotransferase enzyme IIA	VC_0964	1	59	K	EKIVGDGIAIKPAGNKMVAPVNGTIGKIFET	4.63e-06	156.08	2	-1.1853	295040	235320	852660	807150
KNH49825	KNH49825	phosphate starvation-inducible protein PhoH	VC_0961	1	216	K	LYDALFEMLGFERVEKLIERNVIEVAPLAYM	0.00291184	94.874	2	0.27843	658790	501490	1018200	1019100
KNH49825	KNH49825	phosphate starvation-inducible protein PhoH	VC_0961	1	331	K	ARIVNAYEKWEAQDQKERKEYEQRRREEREN	0.000400916	128.91	3	-0.50679	115040	0	172010	415020
KNH49827	KNH49827	magnesium and cobalt efflux protein corC	VC_0959	1	108	K	MTDAQHSRYPVISEDKDHVEGILLAKDLLKY	0.000135173	80.585	3	0.2093	0	0	1612200	1255000
KNH49830	KNH49830	leucyl-tRNA synthetase	VC_0956	1	554	K	YSRFFHKLLRDAGYVKSDEPFKKLLCQGMVL	1.91e-08	139.86	2	0.0029085	128170	104250	0	294810
KNH49830	KNH49830	leucyl-tRNA synthetase	VC_0956	1	560	K	KLLRDAGYVKSDEPFKKLLCQGMVLADAFYY	0.00185345	116.9	2	-0.68952	1890100	0	2745700	3626100
KNH49830	KNH49830	leucyl-tRNA synthetase	VC_0956	1	591	K	TNDKGGKEWVSPTEVKVERDGKGRIVSAVDT	9.36e-09	169.37	3	-2.2358	1055500	760140	1106200	2206200
KNH49830	KNH49830	leucyl-tRNA synthetase	VC_0956	1	545	K	IEHACMHLLYSRFFHKLLRDAGYVKSDEPFK	0.00140449	108.24	2	-1.1257	371610	186290	447290	464090
KNH49830	KNH49830	leucyl-tRNA synthetase	VC_0956	1	146	K	EYYRWEQEFFTKLFAKGLVYKKTSSVNWCPN	0.000287748	107.66	2	0.54035	1712100	0	3211600	5364900
KNH49830	KNH49830	leucyl-tRNA synthetase	VC_0956	1	13	K	___MQEQYNPQDIEHKVQQHWDNNKTFVVSE	6.74e-08	116.45	4	0.38487	411810	0	0	0
KNH49830	KNH49830	leucyl-tRNA synthetase	VC_0956	1	22	K	PQDIEHKVQQHWDNNKTFVVSEDPNKEKFYC	1.23e-09	142.58	3	-0.1066	495790	0	2010100	2905700
KNH49830	KNH49830	leucyl-tRNA synthetase	VC_0956	1	618	K	AVDTTGRQVEHSGMIKMSKSKNNGIDPQEMV	5.76e-08	130.09	2	-0.2865	408230	601280	1097300	985880
KNH49830	KNH49830	leucyl-tRNA synthetase	VC_0956	1	32	K	HWDNNKTFVVSEDPNKEKFYCLSMFPYPSGR	2.26e-08	152.54	2	-2.0004	0	0	172040	0
KNH49830	KNH49830	leucyl-tRNA synthetase	VC_0956	1	710	K	ADQKALRRDVHKTIAKVTDDVARRQTFNTAI	0.0250791	53.013	2	-2.2192	0	0	141410	0
KNH49838	KNH49838	D-alanyl-D-alanine carboxypeptidase	VC_0947	1	56	K	GYVLMDYHSGKVLAEKEMDTKLSPASLTKMM	0.000773868	76.572	2	0.71223	123770	0	0	0
KNH49839	KNH49839	UPF0250 protein	VC_0945	1	9	K	_______MLNINSDAKLKDLLEFPCSFTYKV	5.67e-06	126.39	2	-0.71823	353520	0	0	0
KNH49839	KNH49839	UPF0250 protein	VC_0945	1	29	K	LEFPCSFTYKVMGHAKPELPERVLEVIQRHA	1.2e-10	192.21	2	-0.17446	11100000	10600000	28000000	44200000
KNH49841	KNH49841	lipoyl synthase	VC_0943	1	56	K	MKIKLPADSQRIQDIKAAMRKNNLHSVCEEA	0.0504975	58.592	2	1.9479	131080	0	0	0
KNH49841	KNH49841	lipoyl synthase	VC_0943	1	127	K	EAEEPKKLAQTIHDMKLKYVVITSVDRDDLR	9.52e-06	154.84	2	0.80951	372520	292820	0	523950
KNH49842	KNH49842	hypothetical protein	VC_0942	1	101	K	DYCDGEGLGKFTESNKYYMFKCKSGTMISVS	0.0303259	51.949	2	-1.2302	0	930210	1481000	1357000
KNH49843	KNH49843	serine hydroxymethyltransferase 1	VC_0941	1	276	K	GGPLMHVIAAKAVAFKEAMEPEFKEYQARVV	4.87e-07	136.27	2	-0.43029	2047700	1655400	2950700	4216000
KNH49843	KNH49843	serine hydroxymethyltransferase 1	VC_0941	1	284	K	AAKAVAFKEAMEPEFKEYQARVVKNAKAMVA	1.16e-15	222.3	2	0.97464	2277300	994110	2574300	5480400
KNH49843	KNH49843	serine hydroxymethyltransferase 1	VC_0941	1	345	K	KEADAALGAANITVNKNSVPNDPRSPFVTSG	8.68e-48	289.18	3	0.62469	0	640120	2116100	2171400
KNH49843	KNH49843	serine hydroxymethyltransferase 1	VC_0941	1	249	K	PRGGLILSNAGEEMYKKLNSAVFPGGQGGPL	9.06e-22	256.31	2	-1.977	8653700	4418300	14100000	28400000
KNH49843	KNH49843	serine hydroxymethyltransferase 1	VC_0941	1	250	K	RGGLILSNAGEEMYKKLNSAVFPGGQGGPLM	6.05e-08	123.54	3	1.1328	1565800	1316700	3244200	2688100
KNH49843	KNH49843	serine hydroxymethyltransferase 1	VC_0941	1	166	K	GQINYDEMEALALEHKPKMIIGGFSAYSQIV	0.00260058	67.778	4	-0.27021	0	0	4687000	0
KNH49843	KNH49843	serine hydroxymethyltransferase 1	VC_0941	1	330	K	NHLFLVDLIDKNITGKEADAALGAANITVNK	4.96e-40	282.09	2	0.21303	0	0	756010	1188100
KNH49843	KNH49843	serine hydroxymethyltransferase 1	VC_0941	1	73	K	GYPGKRYYGGCEYVDKAEALAIDRACQLFGC	2.93e-09	142.94	3	0.049782	0	0	0	2009700
KNH49843	KNH49843	serine hydroxymethyltransferase 1	VC_0941	1	54	K	TSPRVMQAQGSQLTNKYAEGYPGKRYYGGCE	8.62e-42	310.17	2	0.10609	817150	577630	2199900	6484900
KNH49843	KNH49843	serine hydroxymethyltransferase 1	VC_0941	1	62	K	QGSQLTNKYAEGYPGKRYYGGCEYVDKAEAL	0.000127383	144.38	2	-0.25024	1119700	556310	2137700	2484800
KNH49853	KNH49853	FG-GAP repeat domain-containing protein	VC_0930	1	606	K	NGSVISMGSKNYAYSKQTERFTVPAGSRIKG	0.00313368	79.07	2	0.51349	85337	0	0	0
KNH49855	KNH49855	RbmA protein	VC_0928	1	65	K	ISSQLGIRNESCETVKFKYWLSIKGPEGIYF	0.000318557	113.62	2	-1.2721	0	0	0	143540
KNH49865	KNH49865	UDP-N-acetyl-D-mannosaminuronate dehydrogenase	VC_0918	1	397	K	IVVVLVDHKEFKAADKTEFAKKVVIDTRGVV	0.000596008	109.44	2	1.0058	0	0	295590	275080
KNH49865	KNH49865	UDP-N-acetyl-D-mannosaminuronate dehydrogenase	VC_0918	1	187	K	SNDRVIGGVSKACSEKAVALYKTFVKGECIV	2.88e-05	143.4	2	-0.27306	296670	345090	388270	441320
KNH49865	KNH49865	UDP-N-acetyl-D-mannosaminuronate dehydrogenase	VC_0918	1	193	K	GGVSKACSEKAVALYKTFVKGECIVTNARTA	3.95e-05	140.83	2	0.20125	1544900	932110	2230500	2529600
KNH49865	KNH49865	UDP-N-acetyl-D-mannosaminuronate dehydrogenase	VC_0918	1	339	K	ADIDDLRESPALDITKHLAESKVGQLLAVEP	3.72e-14	174.46	3	-0.38326	1184800	844760	4084300	4046400
KNH49865	KNH49865	UDP-N-acetyl-D-mannosaminuronate dehydrogenase	VC_0918	1	345	K	RESPALDITKHLAESKVGQLLAVEPNITELP	1.12e-10	130.3	3	0.22713	0	0	3901900	3538300
KNH49865	KNH49865	UDP-N-acetyl-D-mannosaminuronate dehydrogenase	VC_0918	1	295	K	DEAQLIRTAREVNDGKPHWVVDQVKQAADQF	0.00319869	67.095	3	-0.99806	0	498520	998030	0
KNH49865	KNH49865	UDP-N-acetyl-D-mannosaminuronate dehydrogenase	VC_0918	1	304	K	REVNDGKPHWVVDQVKQAADQFKKPIIACLG	3.02e-21	189.19	3	-0.039625	1058500	1196100	2629200	3597200
KNH49865	KNH49865	UDP-N-acetyl-D-mannosaminuronate dehydrogenase	VC_0918	1	311	K	PHWVVDQVKQAADQFKKPIIACLGLAFKADI	0.0004632	156.75	2	-0.55778	1331000	900240	3727000	2877300
KNH49865	KNH49865	UDP-N-acetyl-D-mannosaminuronate dehydrogenase	VC_0918	1	365	K	LAVEPNITELPSKLAKQGIELVSLERALELA	1.69e-09	152.67	2	-0.39307	1082200	1008900	5802800	4307600
KNH49865	KNH49865	UDP-N-acetyl-D-mannosaminuronate dehydrogenase	VC_0918	1	212	K	KGECIVTNARTAEMAKLTENSFRDVNIAFAN	5.35e-28	270.36	2	0.94697	1082500	822170	1429900	1622900
KNH49865	KNH49865	UDP-N-acetyl-D-mannosaminuronate dehydrogenase	VC_0918	1	182	K	LQELVSNDRVIGGVSKACSEKAVALYKTFVK	3.91e-08	141.95	2	-0.14217	1216100	1205100	2389700	2468600
KNH49866	KNH49866	UDP-N-acetylglucosamine 2-epimerase	VC_0917	1	258	K	LYPVHLNPNVREPVNKLLKGVSNIVLIEPQQ	0.0028575	81.297	2	-0.017471	3275600	1929400	0	0
KNH49871	KNH49871	glutathione-regulated potassium-efflux system protein KefC	VC_0992	1	522	K	SEAGTGFARHVCEQLKPNFTRR_________	1.37e-10	189.57	3	-0.34445	0	0	2178500	3218500
KNH49872	KNH49872	asparagine synthetase B	VC_0991	1	368	K	EIFGGYLYFHKAPNAKEFHEETVRKLLALNL	0.0132885	64.224	3	1.0426	122900	0	256000	176220
KNH49872	KNH49872	asparagine synthetase B	VC_0991	1	551	K	KNCIDPSGRAVKAVHKQAY____________	0.0410069	52.693	2	-0.03808	0	983560	1958200	0
KNH49872	KNH49872	asparagine synthetase B	VC_0991	1	482	K	ATAEAKISDQQMETAKFRFPYNTPTTKEGYV	1.77e-26	271.62	2	-0.13064	0	0	861820	0
KNH49872	KNH49872	asparagine synthetase B	VC_0991	1	430	K	RLNPADKMCGNGKMEKHILRECFEHYLPESI	0.00145434	105.14	2	-0.47917	583870	476500	425340	519990
KNH49873	KNH49873	transcriptional activator RfaH	VC_0990	1	106	K	GDLIYQLKQLDCEQLKHATKQLPEKGQTVRV	4.24e-08	139.86	3	-0.90506	0	316090	0	566950
KNH49873	KNH49873	transcriptional activator RfaH	VC_0990	1	115	K	LDCEQLKHATKQLPEKGQTVRVARGQFAGIE	5.08e-05	103.19	2	-0.058321	299240	270250	372110	0
KNH49875	KNH49875	ferrochelatase	VC_0987	1	174	K	IRDYHDHPLYIQALAKSVRASWQQHGQGDLL	4.3e-06	118.31	3	-1.0908	0	0	1003800	1009800
KNH49876	KNH49876	adenylate kinase	VC_0986	1	40	K	GIPQISTGDMLRAAIKAGTELGKQAKAVIDA	2.17e-05	104.89	2	0.18624	1414100	0	3294000	3049600
KNH49876	KNH49876	adenylate kinase	VC_0986	1	190	K	TAPLIEYYGKEAAAGKTQYLKFDGTKQVSEV	2.17e-05	104.89	2	-0.42885	0	0	151820	0
KNH49876	KNH49876	adenylate kinase	VC_0986	1	195	K	EYYGKEAAAGKTQYLKFDGTKQVSEVSADIA	0.00042	105.2	2	1.3758	0	0	345570	735910
KNH49876	KNH49876	adenylate kinase	VC_0986	1	184	K	NVYHTQTAPLIEYYGKEAAAGKTQYLKFDGT	2.35e-15	162.65	3	0.21509	1542500	1656300	7275500	7775500
KNH49876	KNH49876	adenylate kinase	VC_0986	1	141	K	HLPSGRTYHVVYNPPKVEGKDDVTGEDLVIR	0.000138375	77.696	3	0.023449	633900	720830	2795600	2733000
KNH49877	KNH49877	chaperone htpG	VC_0985	1	520	K	TKAGLDLSQFEDEAEKEKHKETEEQFKSVVE	7.36e-17	230.69	2	-2.1558	207550	0	728120	791140
KNH49877	KNH49877	chaperone htpG	VC_0985	1	259	K	KWEQINKAQALWTRAKSEVTDEEYKEFYKHV	8.09e-12	221.32	2	0.14724	279570	250220	472640	261740
KNH49877	KNH49877	chaperone htpG	VC_0985	1	319	K	KAPWDLFNREHKHGLKLYVQRVFIMDDAAQF	1.34e-05	174.73	2	0.0045967	0	0	3911900	2212300
KNH49877	KNH49877	chaperone htpG	VC_0985	1	244	K	QTSVMDEEGKATEETKWEQINKAQALWTRAK	7.87e-21	266.26	2	0.34092	870530	497410	2064600	4017000
KNH49877	KNH49877	chaperone htpG	VC_0985	1	250	K	EEGKATEETKWEQINKAQALWTRAKSEVTDE	3.32e-27	231.62	2	-2.4885	899440	689970	4643500	4783100
KNH49877	KNH49877	chaperone htpG	VC_0985	1	203	K	ESRGTDIILHLREEGKEFLSEWRLRDVISKY	1.33e-06	156.83	2	-1.1681	586510	438810	1514300	2017400
KNH49877	KNH49877	chaperone htpG	VC_0985	1	404	K	ADNYQKFWKEFGLVMKEGPAEDFANREKIAS	0.0131244	60.301	2	-1.6851	6811100	0	0	0
KNH49877	KNH49877	chaperone htpG	VC_0985	1	364	K	NDLPLNVSREILQDNKITQSLRQACTKRVLT	7.12e-21	241.03	2	-0.7773	2446900	3314800	6627400	6114600
KNH49877	KNH49877	chaperone htpG	VC_0985	1	524	K	LDLSQFEDEAEKEKHKETEEQFKSVVERLKG	5.19e-07	183.72	2	-0.14204	2196600	2310300	10400000	7456600
KNH49877	KNH49877	chaperone htpG	VC_0985	1	531	K	DEAEKEKHKETEEQFKSVVERLKGYLGSRVK	7.69e-11	194.48	3	0.12502	0	0	391740	592630
KNH49877	KNH49877	chaperone htpG	VC_0985	1	288	K	HVSHDFADPLVWSHNKVEGKNDYTSLLYIPA	2.01e-07	128.14	4	-0.061052	0	0	827520	702870
KNH49877	KNH49877	chaperone htpG	VC_0985	1	292	K	DFADPLVWSHNKVEGKNDYTSLLYIPAKAPW	5.69e-10	194.12	2	0.10028	645460	812590	1512200	2128400
KNH49877	KNH49877	chaperone htpG	VC_0985	1	472	K	DSYTAAKNSPHLEQFKSKGIEVILMFDRIDE	1.37e-06	156.14	2	-0.0035836	1736800	2512000	10400000	9312400
KNH49877	KNH49877	chaperone htpG	VC_0985	1	600	K	EVKYILEVNPEHALVKRMADEADEQTFGRWA	4.84e-16	221.59	2	-0.14297	1714200	0	2872100	2937900
KNH49877	KNH49877	chaperone htpG	VC_0985	1	89	K	LYQGDAELGVKLSFDKDKNTLTISDNGIGMT	0.00249076	97.033	2	0.046646	3673700	3031500	11900000	16300000
KNH49877	KNH49877	chaperone htpG	VC_0985	1	126	K	NLGTIAKSGTAEFFSKLSQEQSKNSQLIGQF	5.34e-22	246.25	2	0.97558	0	0	0	522730
KNH49878	KNH49878	cholera toxin transcriptional activator	VC_0984	1	98	K	LRKMLKDSTKSPQYVKTVPKRGYQLIARVET	2.98e-05	150.04	2	0.16341	637270	583660	1859300	2273000
OFJ38640	OFJ38640	multifunctional fatty acid oxidation complex subunit alpha	VC_1047	1	591	K	DNRKGRKSGKGFYTYKGSKKKEVDKSVYKLL	0.00312596	84.213	2	-0.31811	158800	0	569740	596960
OFJ38640	OFJ38640	multifunctional fatty acid oxidation complex subunit alpha	VC_1047	1	206	K	PHSVLLDVAKRLLEEKGHKKRAQVTLPIKEK	0.000636875	104.42	3	-0.62862	143160	162470	928180	634760
OFJ38640	OFJ38640	multifunctional fatty acid oxidation complex subunit alpha	VC_1047	1	617	K	VYKLLKLTPESKLNDKEIAMRCLLPMLNEAV	0.00608573	74.165	2	-0.45487	0	0	1208900	0
OFJ38640	OFJ38640	multifunctional fatty acid oxidation complex subunit alpha	VC_1047	1	685	K	LGLTKVVEMMNQHTEKYGERFAPCDGLLTRA	1.05e-14	179.41	3	-0.20521	0	0	941000	1622600
KNH49881	KNH49881	3-ketoacyl-CoA thiolase fadI	VC_1046	1	234	K	GKIRDEVMTAFPEPYKKWLDMDNNIRMDSKL	1.44e-25	259.27	2	-0.30106	1430300	828900	4416500	7815600
KNH49881	KNH49881	3-ketoacyl-CoA thiolase fadI	VC_1046	1	254	K	MDNNIRMDSKLESYAKLRPAFDRQYGSVTAA	2.91e-08	129.89	2	0.061639	711870	0	1845800	2569800
KNH49881	KNH49881	3-ketoacyl-CoA thiolase fadI	VC_1046	1	248	K	YKKWLDMDNNIRMDSKLESYAKLRPAFDRQY	5.28e-05	102.07	2	0.16829	0	0	481310	621510
KNH49883	KNH49883	chemotaxis-specific methylesterase	VC_1044	1	15	K	_MDELEFRRKVMSDPKQRDNDTLDMMTSSEA	0.00214891	87.323	2	-4.0934	0	0	0	150630
KNH49887	KNH49887	Cob(I)alamin adenosyltransferase	VC_1040	1	194	K	VSEVKNIKHAFESGVKALKGVDW________	0.00604474	72.2	2	-2.7447	0	0	0	186090
KNH49887	KNH49887	Cob(I)alamin adenosyltransferase	VC_1040	1	7	K	_________MSGDEIKQERHKARQQKVKEQV	0.000540592	114.97	2	-0.79863	143830	114170	266830	256630
KNH49888	KNH49888	AsmA protein	VC_1039	1	444	K	SIDKFKASNAHLQNVKANFAVNRGVVDLKSF	0.0185371	47.537	3	1.5043	0	0	298910	0
KNH49888	KNH49888	AsmA protein	VC_1039	1	209	K	AEFVPDSWTKATFAAKGDKDQQKFAAQGEAE	0.00064627	104.42	2	-1.062	112440	73897	341560	399070
KNH49889	KNH49889	uridine kinase	VC_1038	1	209	K	GKNRIAIDVLKAHIAKLLKS___________	0.000818452	104.45	2	0.65241	1991700	6961300	8023400	7825600
KNH49891	KNH49891	methionyl-tRNA synthetase	VC_1036	1	561	K	SKAEAAAEKAAADAAKPKSAETELSKDPLAA	0.000429021	98.582	2	0.17936	743130	644230	2045800	2124100
KNH49891	KNH49891	methionyl-tRNA synthetase	VC_1036	1	286	K	KRGDLNFNEYWNKDSKTELYHFIGKDIVYFH	5.76e-08	130.09	3	-0.48176	0	413040	442920	1031300
KNH49891	KNH49891	methionyl-tRNA synthetase	VC_1036	1	143	K	LFDPEKEMFLPDRFVKGTCPKCKSEDQYGDN	0.00435354	69.105	2	0.76716	184090	358680	513460	661910
KNH49891	KNH49891	methionyl-tRNA synthetase	VC_1036	1	342	K	TVNGAKMSKSKGTFVKASTYLNHLDPECLRY	5.77e-08	125.12	3	-1.621	0	580810	0	0
KNH49891	KNH49891	methionyl-tRNA synthetase	VC_1036	1	601	K	VDLRIAKILSCEAVEKSDKLLKFELDIGGET	2.03e-08	154.24	2	-0.66841	207730	202390	471850	689200
KNH49891	KNH49891	methionyl-tRNA synthetase	VC_1036	1	402	K	NKIVNLASRNAGFITKRFDGKLSAHFAEPEL	2.54e-05	176.41	2	0.43157	7764400	4495300	10800000	19200000
KNH49891	KNH49891	methionyl-tRNA synthetase	VC_1036	1	644	K	PEDLIGKYTVVVANLKPRKMKFGMSEGMILA	1.57e-12	223.83	2	0.1448	432240	452130	1828700	2960000
KNH49891	KNH49891	methionyl-tRNA synthetase	VC_1036	1	362	K	LNHLDPECLRYYYAAKLNNRIDDLDLNLEDF	0.000408134	107.01	2	1.906	184270	195510	0	0
KNH49893	KNH49893	uridine phosphorylase	VC_1034	1	234	K	IINRTQKEIPDHATLKETEARSIKVVVEAAR	1.89e-10	167.99	2	0.30159	11400000	6711700	22700000	24400000
KNH49899	KNH49899	molybdenum cofactor biosynthesis protein C	VC_1026	1	135	K	SVAALTIYDMCKAVQKDIVIENVRLLEKSGG	5.91e-08	129.16	2	0.15536	0	0	388170	0
KNH49899	KNH49899	molybdenum cofactor biosynthesis protein C	VC_1026	1	104	K	EALPEQSSVRIESLCKLSGKTGVEMEALTAA	0.000259423	96.015	2	0.25706	0	0	0	689850
KNH49899	KNH49899	molybdenum cofactor biosynthesis protein C	VC_1026	1	51	K	MAPETLQLILSGQHHKGDVFATARIAGIQAA	7.31e-16	167.99	4	0.30979	0	0	0	3043900
KNH49899	KNH49899	molybdenum cofactor biosynthesis protein C	VC_1026	1	21	K	HINASGEANMVDVSNKADTVREARAEAYVRM	5.4e-33	236.02	3	-0.15359	674480	1087300	2518300	3079600
KNH49900	KNH49900	molybdenum cofactor biosynthesis protein B	VC_1025	1	149	K	FAMPGSTGACRTGWTKIIKQQLDASHRPCNF	0.000701605	129.42	2	0.35954	4457700	5055500	25500000	38600000
KNH49903	KNH49903	phosphorelay protein luxU	VC_1022	1	53	K	SKLVSDTVADKLGYLKEISHALKSSAASFGA	0.00122382	88.803	3	1.1906	0	0	361200	0
KNH49904	KNH49904	regulatory protein LuxO	VC_1021	1	269	K	LQTKLLRFIQTGTFQKVGSSKMKSVDVRFVC	1.74e-10	209.25	2	-0.016098	340870	273780	0	0
KNH49905	KNH49905	UvrABC system protein B	na	1	560	K	RNVNGKAILYADSITKSMRKAIDETERRREK	5.92e-12	195.36	2	0.10519	0	0	492860	822380
KNH49905	KNH49905	UvrABC system protein B	na	1	457	K	IRAANDERILVTTLTKRMAEDLTEYLHEHGV	7.01e-05	155.03	2	0.059254	1025200	526160	1883800	1730100
KNH49911	KNH49911	electron transport complex protein rnfE	VC_1012	1	65	K	VGSNVTVSLVRDYVPKEVRIPVFVMIIASLV	0.0178444	63.216	2	-0.33035	0	0	0	453380
KNH49912	KNH49912	endonuclease III	VC_1011	1	99	K	SKAENVIKTCRILLEKHQGEVPEDREALEAL	0.029122	44.457	3	0.72391	0	0	0	270150
KNH49914	KNH49914	hypothetical protein	VC_1009	1	116	K	VDSLGCCRKALLDFMKRHPNPEIARMVQHID	0.000237068	146.21	2	0.18478	0	0	0	614720
KNH49919	KNH49919	amidophosphoribosyltransferase	VC_1004	1	58	K	RLRKANGLVRDVFEAKHMQRLQGNVGIGHVR	3.77e-08	183.65	3	-0.034287	11600000	0	18500000	30400000
KNH49919	KNH49919	amidophosphoribosyltransferase	VC_1004	1	117	K	GNLTNANQVRQKLFEKDRRHVNTTSDSEVLL	0.00067427	149.48	2	0.43326	0	0	8111000	10900000
KNH49919	KNH49919	amidophosphoribosyltransferase	VC_1004	1	324	K	QIAQAIDKPYRQGFVKNRYVGRTFIMPGQQQ	0.000120624	152.26	2	-0.28445	7438800	7047200	0	16200000
KNH49919	KNH49919	amidophosphoribosyltransferase	VC_1004	1	485	K	QQYLDFLESMRSDDAKVQREIQQDLANLELH	0.00299198	90.709	2	-0.57563	0	0	0	142860
KNH49923	KNH49923	acetyl-coenzyme A carboxylase carboxyl transferase subunit beta	VC_1000	1	84	K	QGERAELGEELEPQDKLKFKDSKRYKERLAA	2.85e-10	160.72	2	-0.3341	414950	204820	631060	807660
KNH49926	KNH49926	glutaminyl-tRNA synthetase	VC_0997	1	24	K	SNFIRQIIDKDLADGKHTTVHTRFPPEPNGY	8.33e-07	115.8	2	-1.424	980820	860370	4337000	0
KNH49926	KNH49926	glutaminyl-tRNA synthetase	VC_0997	1	400	K	RELWIEREDFREEANKKYKRLVLGKEVRLRG	0.000146771	109.66	2	-0.12398	0	0	217290	184950
KNH49926	KNH49926	glutaminyl-tRNA synthetase	VC_0997	1	83	K	DTNPEKENLEYVESIKKDVTWLGFDWSGEVC	8.63e-06	123.63	2	0.2876	333660	0	0	690710
KNH49926	KNH49926	glutaminyl-tRNA synthetase	VC_0997	1	142	K	PEQIREYRGTLTEPGKHSPYRDRSVEENLAL	2.99e-09	152.67	4	0.56877	3786100	3476400	12100000	11800000
KNH49926	KNH49926	glutaminyl-tRNA synthetase	VC_0997	1	73	K	YQGQCNLRFDDTNPEKENLEYVESIKKDVTW	4.45e-20	242.91	3	-1.0803	1499500	1002000	1544000	2495800
KNH49926	KNH49926	glutaminyl-tRNA synthetase	VC_0997	1	465	K	DGRKVKGVIHWVSAEKGVPAEFRLYERLFTV	3.87e-27	259.7	2	-0.26801	0	0	6451800	7113900
KNH49926	KNH49926	glutaminyl-tRNA synthetase	VC_0997	1	271	K	QYEFSRLNLEYTVMSKRKLNQLVTEKLVTGW	5.45e-12	233.84	2	0.065413	485500	395170	979910	1507700
KNH49926	KNH49926	glutaminyl-tRNA synthetase	VC_0997	1	409	K	FREEANKKYKRLVLGKEVRLRGAYVIKAERI	0.000264099	136.33	2	-0.88054	608410	844210	0	0
KNH49926	KNH49926	glutaminyl-tRNA synthetase	VC_0997	1	531	K	FGYQFERMGYFCADNKDSSPQALVFNRTVGL	0.00313334	70.114	3	-0.36085	0	0	1208800	2357200
KNH49926	KNH49926	glutaminyl-tRNA synthetase	VC_0997	1	18	K	EAEARPSNFIRQIIDKDLADGKHTTVHTRFP	2.18e-06	162.26	2	-0.0065276	865290	450280	0	2654500
KNH49927	KNH49927	PTS system n-acetylglucosamine-specific EIICBA component	VC_0995	1	415	K	LYFFTFTFAIRAFNLKSPGREDEEVETETDS	0.000155227	88.222	3	-0.57584	0	0	250700	0
KNH49927	KNH49927	PTS system n-acetylglucosamine-specific EIICBA component	VC_0995	1	478	K	RLTLKDRSVADEAVLKKLGAKGVVKLGENNL	1.15e-07	147.19	2	-0.23985	569480	264200	724520	1147900
KNH49928	KNH49928	N-acetylglucosamine-6-phosphate deacetylase	VC_0994	1	136	K	QSLGLHLEGPYLNVMKKGIHSVDFIRPSDDT	2.59e-14	161.04	3	-0.49889	2805600	1461600	4798300	6990300
KNH49935	KNH49935	elongation factor P	VC_1210	1	223	K	HPEKQLEIDRLGLLLKPRAIPKRSVVGLLDS	6.73e-05	159.19	2	-0.090502	602520	375180	1962100	2668800
KNH49936	KNH49936	elongation factor P	VC_1209	1	37	K	IKDIEVTTPGGRGGSKIYKLRCTDLNTGARV	0.00703382	77.741	2	-0.12134	0	0	0	513760
KNH49936	KNH49936	elongation factor P	VC_1209	1	23	K	KKGFAIISNGKTLLIKDIEVTTPGGRGGSKI	2.02e-09	140.91	2	0.28584	0	0	482830	604550
KNH49936	KNH49936	elongation factor P	VC_1209	1	57	K	RCTDLNTGARVDERYKSDDVLDTVEMNKRPI	4.66e-28	276.28	3	-0.85529	2163800	1360900	3610800	5115900
KNH49937	KNH49937	UPF0263 protein	VC_1208	1	97	K	DDVFARMLISRDPDQKFCHMLWKRD______	0.000709493	96.067	3	-0.072904	0	0	655090	1690100
KNH49942	KNH49942	urocanate hydratase	VC_1203	1	544	K	ATGVMRHADAGYEIAKRCAQQQKLDLPMLNA	7.74e-05	131.09	2	0.27268	0	0	474440	680140
KNH49942	KNH49942	urocanate hydratase	VC_1203	1	164	K	GIVQGTYETFVAVAKKHFNGDAKGRWVLTGG	0.0341239	57.96	2	0.23549	0	0	64320	159700
KNH49943	KNH49943	histidine ammonia-lyase	VC_1202	1	276	K	LDVSSEIGQSHSNCEKVQDPYSLRCQPQVMG	2.61e-18	169.91	4	-0.19665	0	0	1327000	1282800
KNH49946	KNH49946	isoprenylcysteine carboxyl methyltransferase	VC_1199	1	146	K	ERILEAKFGEAYLHYKKRVRRWL________	0.0284715	44.863	3	-0.99802	0	0	0	531890
KNH49947	KNH49947	Fe-S oxidoreductase	VC_1198	1	408	K	IYNMRKKAVGLLGAAKGRAKPVAFTEDTCVP	7.39e-06	121.85	2	-0.10959	183140	0	0	0
KNH49947	KNH49947	Fe-S oxidoreductase	VC_1198	1	650	K	PTIKSMLDRVRHAFSKDKEYDFSHEVYEAMN	0.0319364	53.968	2	0.019883	0	0	45423	0
KNH49947	KNH49947	Fe-S oxidoreductase	VC_1198	1	999	K	TGYSCRSQVKRFEQIKPKHPLQALLHLL___	0.0576696	65.246	2	-0.83678	0	0	344630	0
OFJ38780	OFJ38780	chemotaxis protein CheX	VC_1197	1	121	K	ELMNQLVGDFTNKVRKELQTNITQNQPKMLS	3.62e-09	130.27	3	0.29393	129680	311800	748920	680200
KNH49949	KNH49949	hypothetical protein	VC_1196	1	89	K	GINTRFGVEAVLLNHKGLKRVEFIGEADRAI	0.00143169	87.216	3	-0.37014	0	0	764970	1005900
KNH49951	KNH49951	hypothetical protein, TPR repeat, SLR repeat	VC_1194	0.999469	295	K	LMGFHQNQRPDVKMIKLRYKQLSKIYHPDLH	0.0601355	45.335	2	-2.1057	0	0	0	144630
KNH49954	KNH49954	phosphoribosylaminoimidazole-succinocarboxamide synthase	VC_1190	1	286	K	WDAQQYQQGKIVENSKEGFRQFLLNYFPDPD	1.45e-08	200.05	2	0.25128	1715700	1137000	4859200	4162300
KNH49956	KNH49956	NAD-dependent malic enzyme	VC_1188	1	518	K	GPLLPPLESIHSVSKKIAFAVAKKAIEQGVA	0.0152808	66.429	2	0.077676	0	0	872290	656090
KNH49962	KNH49962	thioredoxin reductase	VC_1182	1	194	K	DSFRSEKILIDRLMDKVANGNIVLHTHRTLD	0.000167485	74.786	4	-0.4336	0	0	416250	0
KNH49962	KNH49962	thioredoxin reductase	VC_1182	1	129	K	GASAKYLGLESEEAFKGRGVSACATCDGFFY	8.28e-16	226.9	2	0.96006	0	0	628010	1376400
KNH49963	KNH49963	transport ATP-binding protein CydD	VC_1181	1	196	K	ALVGIKAADASRKNFKALQRLSGHFYDRLQA	0.00149573	112.66	2	-0.14691	3783100	3163500	6988600	5895000
KNH49964	KNH49964	transport ATP-binding protein CydC	VC_1180	1	197	K	FYRLGKKNGPHLTQNKAELRVRTLDWLQGYS	4.55e-12	198.81	2	0.23331	0	0	0	3767800
KNH49964	KNH49964	transport ATP-binding protein CydC	VC_1180	1	233	K	GAEQTYRQAILTAQDKLLRNQYVNAQVSGLA	1.63e-06	134.75	2	-0.014623	304100	0	881020	891340
KNH49964	KNH49964	transport ATP-binding protein CydC	VC_1180	1	480	K	NTWLGEGGRQLSGGEKRRIGIARALLHNAPI	0.00128632	101.6	2	-0.21785	0	0	62548	39493
KNH49964	KNH49964	transport ATP-binding protein CydC	VC_1180	1	568	K	YGHHHTLLAQHGRYHKLTQKL__________	0.00250831	98.629	2	-0.012501	61703	69715	175890	153650
KNH49965	KNH49965	ribosomal large subunit pseudouridine synthase B	VC_1179	1	7	K	_________MSEKLQKVLARAGHGSRRELEA	0.0042096	90.777	2	-0.69768	454440	366670	0	0
KNH49965	KNH49965	ribosomal large subunit pseudouridine synthase B	VC_1179	1	221	K	VSRLKRVRYGDIFLDKKLPRGGWMELDLKQV	0.00088585	108.57	2	0.06096	532980	0	0	0
KNH49966	KNH49966	YrdC family protein	VC_1178	1	102	K	RLLKNNTPGPYTFIFKGTKEVPRRLMNEKRK	1.23e-13	156.69	2	0.18974	621980	481130	566170	1730000
KNH49969	KNH49969	anthranilate synthase component 1	VC_1174	1	214	K	QATQFQPGDALHSQLKSRMREIRAQVNQKLP	8.09e-40	263.71	3	0.091203	0	4703100	5358700	0
KNH49972	KNH49972	N-(5'-phospho-ribosyl)anthranilate isomerase	VC_1171	1	396	K	PELLPEHIDRHLLDAKVGEQSGGTGRSFDWR	2.61e-17	205.26	2	0.4187	3378900	3238400	7381800	16400000
KNH49973	KNH49973	tryptophan synthase subunit beta	VC_1170	1	388	K	VNLSGRGDKDIFTVHKLLEDKGAL_______	2.24e-08	152.67	2	0.68928	466370	0	1497600	1791400
KNH49973	KNH49973	tryptophan synthase subunit beta	VC_1170	1	98	K	GAHKTNQVLGQALLAKRMGKHEIIAETGAGQ	2.58e-15	213.8	2	-0.044501	0	0	0	520760
KNH49973	KNH49973	tryptophan synthase subunit beta	VC_1170	1	136	K	ACALLGLKCRVYMGAKDVERQSPNVFRMRLM	0.00106884	97.813	2	0.90686	256940	0	375490	531080
KNH49977	KNH49977	aspartyl-tRNA synthetase	VC_1166	1	250	K	ETSFMTAEQVRAVTEKMIREMWLELLNVDLG	0.000193934	143.11	2	-1.6954	10400000	10500000	27000000	22700000
KNH49977	KNH49977	aspartyl-tRNA synthetase	VC_1166	1	305	K	MELVDVADLLKDVDFKVFSGPANDPKGRVAA	5.19e-10	173.72	2	-0.80759	0	0	1071700	0
KNH49977	KNH49977	aspartyl-tRNA synthetase	VC_1166	1	315	K	KDVDFKVFSGPANDPKGRVAALCIPGGAALT	8.63e-11	197.27	2	0.12238	2127400	1219600	4861600	6433600
KNH49977	KNH49977	aspartyl-tRNA synthetase	VC_1166	1	283	K	PIMPYSEAMRRFGSDKPDLRNPMELVDVADL	1.38e-05	156.57	2	0.42277	26600000	12700000	35500000	69700000
KNH49977	KNH49977	aspartyl-tRNA synthetase	VC_1166	1	115	K	EIINRSDVLPLDFNQKNSEEQRLKYRYLDLR	5.93e-34	278.35	3	-0.61252	0	0	439390	0
KNH49977	KNH49977	aspartyl-tRNA synthetase	VC_1166	1	184	K	TPEGARDYLVPSRVHKGSFYALPQSPQLFKQ	3.38e-06	110.12	3	0.014823	1870800	1372800	3035100	3857300
KNH49978	KNH49978	hypothetical protein	VC_1165	1	151	K	DFPLGVEVRHLAFFGKGEAEKALNQWLIEQN	4.32e-08	139.31	2	-1.1277	0	0	462890	0
KNH49978	KNH49978	hypothetical protein	VC_1165	1	78	K	RAATHDDFRFTFKLPKSITHQHLLRDCKEEL	4.25e-05	127.87	3	-1.2218	0	125180	438300	358500
KNH49979	KNH49979	tRNA (cmo5U34)-methyltransferase	VC_1164	1	215	K	SAIENVMRPDSIQTHKQRFATLGFSSFEVWF	0.0138492	57.595	3	-0.05492	0	0	280140	0
KNH49983	KNH49983	glutathione synthase/Ribosomal protein S6 modification enzyme	VC_1160	1	320	K	LIYPTPAERVAYAVRKFGVHSPIAQ______	0.00193535	95.523	2	0.83225	479820	350110	987370	1075800
KNH49983	KNH49983	glutathione synthase/Ribosomal protein S6 modification enzyme	VC_1160	1	121	K	HQAGVYTKPSGSNMNKEDVERHISNALAGLF	5.49e-06	158.86	2	0.25949	0	0	0	132120
KNH49984	KNH49984	phosphoserine aminotransferase	VC_1159	1	328	K	DTFLELAEARGLVSLKGHRVVGGMRASIYNA	4.4e-05	157.21	2	-0.11177	877370	778510	3157200	3089700
KNH49984	KNH49984	phosphoserine aminotransferase	VC_1159	1	116	K	IDAGYWAMSAVKEAKKYCTVDVFDAKIEKEG	5.41e-06	156.58	2	0.025863	0	0	954830	1537200
KNH49986	KNH49986	sensor protein	VC_1156	1	160	K	TVLDQQRLLRAHIDNKMRSYREGFITDYHRL	0.000557941	116.88	2	0.16799	0	0	0	362540
KNH49986	KNH49986	sensor protein	VC_1156	1	440	K	VKLGLDDDEAMIQLAKSRPEIAQKQLEQLES	0.00429366	68.411	3	-0.69814	0	0	645850	0
KNH49990	KNH49990	hdod domain family protein	VC_1152	1	136	K	KYSVNLSKECNRILLKSATISREMGATMLLV	0.000210411	121.61	2	-0.11354	0	0	510190	523470
KNH49990	KNH49990	hdod domain family protein	VC_1152	1	162	K	TMLLVTQTFKCVDAKKYQYLELEKALLVGLL	0.000754368	117.53	2	-0.039824	534100	313930	384060	597900
KNH49993	KNH49993	glutamate decarboxylase eukaryotic type	VC_1149	1	245	K	AADVLGIGQEGLVAVKTDAHNRICPHDLEQK	3.26e-21	182.22	3	0.47866	2226300	5207900	21700000	0
KNH49993	KNH49993	glutamate decarboxylase eukaryotic type	VC_1149	1	533	K	HNVLDEQREIAQQAPKLMRQIEHLTQCILNQ	6.84e-09	209.73	2	-0.038002	0	737860	2062600	1901400
KNH49993	KNH49993	glutamate decarboxylase eukaryotic type	VC_1149	1	228	K	EGLAILVSERGHYSLKKAADVLGIGQEGLVA	0.00233684	94.662	2	0.97448	0	0	294290	293180
KNH49993	KNH49993	glutamate decarboxylase eukaryotic type	VC_1149	1	56	K	NHFLRKHIVAEEKPLKEIEKDFSNAHIPEQP	0.00193974	84.734	2	0.56643	1326700	0	0	0
KNH49994	KNH49994	DNA-binding transcriptional regulator HexR	VC_1148	1	129	K	DPVQINRAVDLLTQAKRISFFGLGASSAVAR	4.15e-08	190.26	2	-0.10357	458310	327980	1131900	1233300
KNH49994	KNH49994	DNA-binding transcriptional regulator HexR	VC_1148	1	9	K	_______MNTLEKIQKNLENFSKSERKVAEV	2.6e-06	164.34	2	-0.14554	3893400	2419800	8288600	17600000
KNH49994	KNH49994	DNA-binding transcriptional regulator HexR	VC_1148	1	16	K	MNTLEKIQKNLENFSKSERKVAEVIMASPQT	2.77e-08	194.94	2	0.43009	0	0	0	1955100
KNH49994	KNH49994	DNA-binding transcriptional regulator HexR	VC_1148	1	6	K	__________MNTLEKIQKNLENFSKSERKV	2.5e-05	168.08	2	-1.2062	383310	369760	1913300	1899400
KNH49994	KNH49994	DNA-binding transcriptional regulator HexR	VC_1148	1	61	K	VSEPTVNRFCRRLDTKGFPDFKLHLAQSLAN	4.15e-06	160.91	2	0.21503	0	0	511630	740940
KNH49996	KNH49996	glutaredoxin 1	VC_1146	1	27	K	PYCVRAKEHAETLKAKRDDFNYRYVDIHAEG	0.00379916	78.556	2	0.37761	0	0	0	175450
KNH49996	KNH49996	glutaredoxin 1	VC_1146	1	45	K	DFNYRYVDIHAEGITKADLEKTIGKPVETVP	4.73e-09	171.21	3	0.62913	0	807490	1133700	2292400
KNH49998	KNH49998	ATP-dependent Clp protease	VC_1144	1	453	K	RIPEKSVSSSDKDILKNLDQKMKMLVFGQDA	0.000295225	140.83	2	-0.3847	328320	0	0	0
KNH49998	KNH49998	ATP-dependent Clp protease	VC_1144	1	458	K	SVSSSDKDILKNLDQKMKMLVFGQDAAIDVL	0.0287705	56.721	2	0.48555	314110	0	0	0
KNH49998	KNH49998	ATP-dependent Clp protease	VC_1144	1	318	K	QVDAANLIKPLLSSGKLRCIGSTTYQEYSNI	0.0612228	53.775	2	1.3935	158090	0	0	0
KNH49998	KNH49998	ATP-dependent Clp protease	VC_1144	1	636	K	GLIQQDNSHDAMSEIKKVFTPEFRNRLDHII	5.04e-10	149.34	3	-0.32138	0	314910	0	0
KNH49998	KNH49998	ATP-dependent Clp protease	VC_1144	1	367	K	PSLDDTTKILMGLKTKYEAHHDVRYTNKALR	0.00211164	83.499	3	0.064372	233610	360850	211620	263380
KNH49998	KNH49998	ATP-dependent Clp protease	VC_1144	1	716	K	EMGARPMGRVIQEQLKKPLANELLFGSLVDG	0.000766129	87.754	2	0.58558	0	0	0	186450
KNH50000	KNH50000	cold shock protein CspD	VC_1142	1	7	K	_________MATGTVKWFNNAKGFGFICPEG	3.22e-08	169.65	2	0.78905	0	0	0	2359800
KNH50001	KNH50001	isocitrate dehydrogenase	VC_1141	1	100	K	LPNISASVPQLKAAIKELQDKGYALPNYPEE	0.000935181	88.181	2	-0.58835	389570	271790	910010	0
KNH50001	KNH50001	isocitrate dehydrogenase	VC_1141	1	502	K	VFWLDPARAHDAELIKKVNQYLPNHDTSGLE	0.000295124	117.76	2	-0.72164	278990	332220	996900	1021500
KNH50001	KNH50001	isocitrate dehydrogenase	VC_1141	1	641	K	RKAQVLADALDKATGKFLDMNKSPSRRVGEI	0.000178743	93.938	2	1.9561	0	0	0	1647600
KNH50001	KNH50001	isocitrate dehydrogenase	VC_1141	1	647	K	ADALDKATGKFLDMNKSPSRRVGEIDNRGSH	1.03e-05	128.35	3	0.077886	541090	374570	1689700	2963800
KNH50001	KNH50001	isocitrate dehydrogenase	VC_1141	1	262	K	AQDVLFSLHMKATMMKVSDPVIFGHAVKVYY	6.1e-09	177.93	2	-0.55468	20700000	19700000	51500000	61200000
KNH50001	KNH50001	isocitrate dehydrogenase	VC_1141	1	274	K	TMMKVSDPVIFGHAVKVYYKAVFDKYGQLFD	0.0283978	43.184	3	-0.67066	0	339140	0	0
KNH50001	KNH50001	isocitrate dehydrogenase	VC_1141	1	130	K	EPSSYEEEAIKATYDKIKGSAVNPVLREGNS	0.00193716	105.39	2	0.16759	2638000	2186400	8797100	7870300
KNH50001	KNH50001	isocitrate dehydrogenase	VC_1141	1	181	K	AWSKDSKSHVASMSDKDFFGSEKSMTVSGAT	5.07e-33	267.23	2	-0.50047	1414300	1209500	5254000	8640300
KNH50001	KNH50001	isocitrate dehydrogenase	VC_1141	1	231	K	FALQDKEIIDTSVMSKKALIAFFEKEIADAK	3.9e-07	185.61	2	0.4607	884260	625130	1463200	2111400
KNH50001	KNH50001	isocitrate dehydrogenase	VC_1141	1	597	K	TGAGGSAPKHVQQVQKENHLRWDSLGEFLAL	1.01e-10	191.29	3	0.038338	0	3968000	22300000	14400000
KNH50001	KNH50001	isocitrate dehydrogenase	VC_1141	1	169	K	KNYAKKNPHSMGAWSKDSKSHVASMSDKDFF	4.96e-10	153.05	2	-0.48389	279960	316330	1846000	2598300
KNH50001	KNH50001	isocitrate dehydrogenase	VC_1141	1	214	K	AIEFVGKEGAVKVLKKPFALQDKEIIDTSVM	9.46e-05	160.11	2	-0.39202	48000000	38700000	124000000	146000000
KNH50001	KNH50001	isocitrate dehydrogenase	VC_1141	0.999913	221	K	EGAVKVLKKPFALQDKEIIDTSVMSKKALIA	1.98e-06	116.61	3	0.55493	944530	1613300	8107600	14000000
KNH50001	KNH50001	isocitrate dehydrogenase	VC_1141	1	464	K	EQSVEAGDIFRMCQVKDAPIQDWVKLAVTRA	1.54e-12	196.11	2	-1.1056	435660	0	541340	939250
KNH50001	KNH50001	isocitrate dehydrogenase	VC_1141	1	590	K	NGGGLFETGAGGSAPKHVQQVQKENHLRWDS	1.1e-28	182.24	3	-0.047588	57800000	0	124000000	138000000
KNH50001	KNH50001	isocitrate dehydrogenase	VC_1141	1	418	K	PTTMGSVPNVGLMAQKAEEYGSHDKTFILDA	1.32e-36	212.6	5	-0.29335	0	3396700	10700000	10600000
KNH50001	KNH50001	isocitrate dehydrogenase	VC_1141	1	154	K	VLREGNSDRRAPASVKNYAKKNPHSMGAWSK	0.00217816	100.88	2	1.1946	0	0	77544	0
KNH50001	KNH50001	isocitrate dehydrogenase	VC_1141	1	371	K	PAMIRTSGQMWGPDGKQKDTKATIPDRCYAG	4.24e-12	199.59	2	0.45187	249970	150550	615880	774140
KNH50001	KNH50001	isocitrate dehydrogenase	VC_1141	1	205	K	MTVSGATKVAIEFVGKEGAVKVLKKPFALQD	4.6e-05	145.31	2	-0.013051	0	0	1066600	1337900
KNH50001	KNH50001	isocitrate dehydrogenase	VC_1141	1	278	K	VSDPVIFGHAVKVYYKAVFDKYGQLFDQLGV	0.00197874	93.111	2	-1.0357	1232000	791760	3525700	6728500
KNH50003	KNH50003	phosphoribosyl-ATP pyrophosphatase	VC_1139	1	68	K	QQVTFFSRSKQRLWTKGETSGHVLQLKNIAL	9.7e-31	287.29	4	-0.3747	39500000	45700000	270000000	471000000
KNH50004	KNH50004	imidazole glycerol phosphate synthase subunit hisF1	VC_1138	1	19	K	KRIIPCLDVRDGQVVKGVQFRNHEIIGDIVP	0.000136119	123.11	2	0.37747	1001600	779130	1593600	3311900
KNH50004	KNH50004	imidazole glycerol phosphate synthase subunit hisF1	VC_1138	1	63	K	VFYDITASSDGRVVDKSWVARVAEVIDIPFC	3.82e-05	160.54	2	0.32496	0	0	0	1081900
KNH50006	KNH50006	imidazole glycerol phosphate synthase subunit hisH	VC_1136	1	92	K	GICLGMQLLGKLSEEKGQKADEIVQCLGLVD	0.0146777	66.27	2	-1.5695	0	0	37573	0
KNH50007	KNH50007	imidazoleglycerol-phosphate dehydratase	VC_1135	1	114	K	ERDNCSCRKPKLGLVKEYLQGGKVDFKSSAV	0.0166017	73.666	2	-1.1937	1125800	826900	561310	1214200
KNH50007	KNH50007	imidazoleglycerol-phosphate dehydratase	VC_1135	1	6	K	__________MSKQQKILFIDRDGTLIVEPP	0.0236487	55.37	2	-0.50651	709480	0	2730900	3871700
KNH50008	KNH50008	histidinol-phosphate aminotransferase	VC_1134	1	261	K	EIAVQALSPAGLARAKYQVLDLGANRAYLQV	9.57e-11	189.17	2	-3.4623	1761300	970360	4698000	12400000
KNH50008	KNH50008	histidinol-phosphate aminotransferase	VC_1134	1	159	K	LVFVCSPNNPTGNLVKRADIIKLLEMTQDRA	1.09e-33	274.2	3	-0.34658	0	0	0	2011300
KNH50009	KNH50009	histidinol dehydrogenase	VC_1133	1	105	K	NNISKFHKAQKAQPIKVETMPGVVCEQVTRP	0.0331008	40.81	3	-1.5952	0	0	576270	0
KNH50009	KNH50009	histidinol dehydrogenase	VC_1133	1	94	K	ETMKQALEQAYNNISKFHKAQKAQPIKVETM	6.01e-27	265.6	2	-0.24437	5775500	4912500	21200000	45900000
KNH50009	KNH50009	histidinol dehydrogenase	VC_1133	1	287	K	PVLADQVTDAVQKQLKVLSRASIAEKALASS	0.000233516	147.16	2	0.54097	0	0	1863000	2859700
KNH50010	KNH50010	ATP phosphoribosyltransferase	VC_1132	1	211	K	QRPGAFAADKAALIDKLLTRMHGVQQAKESK	2.6e-06	164.34	2	0.043323	0	0	0	7519900
KNH50010	KNH50010	ATP phosphoribosyltransferase	VC_1132	1	205	K	SKATLIQRPGAFAADKAALIDKLLTRMHGVQ	0.000235972	95.429	3	1.021	0	0	2247700	3433000
KNH50010	KNH50010	ATP phosphoribosyltransferase	VC_1132	1	30	K	RLSQECQELLKKCGVKFNIMGERLVVHSLNM	1.48e-07	179.51	2	-0.30239	1225100	1109400	0	2991500
KNH50010	KNH50010	ATP phosphoribosyltransferase	VC_1132	1	236	K	QAKESKYIMLHAPVEKLAQIKTLLPGAEDPT	5.38e-10	191.53	3	-0.64545	3057200	2431000	10500000	11200000
KNH50010	KNH50010	ATP phosphoribosyltransferase	VC_1132	1	25	K	IQKKGRLSQECQELLKKCGVKFNIMGERLVV	1.13e-12	231.26	2	-0.45011	1180000	927670	857760	2048200
KNH50010	KNH50010	ATP phosphoribosyltransferase	VC_1132	1	223	K	LIDKLLTRMHGVQQAKESKYIMLHAPVEKLA	1.64e-07	121.61	3	-0.24102	73634	72547	0	313630
KNH50012	KNH50012	DNA-binding protein H-NS	VC_1130	1	99	K	KTKAKGKRAPRPAKYKYIDTNGEEKTWTGQG	2.01e-12	219.7	2	0.42433	482210	271930	363580	1148000
KNH50012	KNH50012	DNA-binding protein H-NS	VC_1130	1	6	K	__________MSEITKTLLNIRSLRAYAREL	6.8e-12	225.01	2	-0.003475	4721700	5241700	6757800	11000000
KNH50012	KNH50012	DNA-binding protein H-NS	VC_1130	1	122	K	EKTWTGQGRTPSVIQKALDEGKSLEEFAL__	2.05e-10	202.18	2	0.26113	1364600	1091000	1408600	2768700
KNH50013	KNH50013	inosine-guanosine kinase	VC_1129	1	349	K	IRVYSHISPYMGGPEKIKNTNGAGDAALSAL	0.0124993	69.045	3	-0.72402	0	0	0	544100
KNH50014	KNH50014	tRNA-specific 2-thiouridylase mnmA	VC_1128	1	156	K	QNGEKPQMLRGLDGNKDQSYFLYTLSHEQVA	4.86e-22	206.11	3	-0.58596	4385400	3089200	19200000	19100000
KNH50014	KNH50014	tRNA-specific 2-thiouridylase mnmA	VC_1128	1	198	K	PEVRRIAEEQGLITAKKKDSTGICFIGERKF	3.29e-11	187.85	2	-0.057721	0	0	1966100	2281600
KNH50014	KNH50014	tRNA-specific 2-thiouridylase mnmA	VC_1128	1	212	K	AKKKDSTGICFIGERKFTDFLSRYLPAQPGK	1.35e-05	179.21	2	0.10133	1282300	1014400	8983000	17100000
KNH50014	KNH50014	tRNA-specific 2-thiouridylase mnmA	VC_1128	1	11	K	_____MSVEHSANSQKKVIVGMSGGVDSSVS	2.31e-05	110.53	2	-0.32252	0	0	65793	45575
KNH50014	KNH50014	tRNA-specific 2-thiouridylase mnmA	VC_1128	1	182	K	HEQVARTLFPVGELEKPEVRRIAEEQGLITA	1.5e-12	196.44	3	0.086494	1447900	711010	1748400	3651900
KNH50014	KNH50014	tRNA-specific 2-thiouridylase mnmA	VC_1128	1	109	K	EYKAGRTPNPDILCNKEIKFKAFLEFADEVL	4.43e-12	199.12	2	0.89958	1072400	1157200	6602600	8726100
KNH50015	KNH50015	high frequency lysogenization protein hflD	VC_1127	1	162	K	VTGTPAVLQQTANQHKVRALLLSGIRCAVLW	0.0118128	53.278	3	0.52274	0	549680	1561500	0
KNH50016	KNH50016	adenylosuccinate lyase	VC_1126	1	101	K	ERTTNHDVKAVEYFLKEKVAAMPELHAVNEF	0.00023921	110.55	2	-0.81756	0	337630	1224800	2195500
KNH50016	KNH50016	adenylosuccinate lyase	VC_1126	1	367	K	GYAIIAYTSTLKGISKLEVNRDALLAELDHN	3.09e-05	164.72	2	0.15518	2412600	1943800	8874100	7483300
KNH50016	KNH50016	adenylosuccinate lyase	VC_1126	1	156	K	TVILPEIRNVIDAIRKLAEEYRDIPLLSRTH	0.0035944	79.906	3	1.6117	292230	0	0	533220
KNH50016	KNH50016	adenylosuccinate lyase	VC_1126	1	401	K	LAEPIQTVMRRYGIEKPYEKLKELTRGKRVD	3.03e-05	139.39	2	0.17386	562660	602040	1764100	2589800
KNH50016	KNH50016	adenylosuccinate lyase	VC_1126	1	94	K	ALRIKEIERTTNHDVKAVEYFLKEKVAAMPE	4.23e-16	216.83	2	-0.27701	11600000	30100000	89800000	103000000
KNH50016	KNH50016	adenylosuccinate lyase	VC_1126	1	19	K	SALTAVSPVDGRYGSKTIALRSIFSEFGLLK	7.26e-05	148.04	2	-0.31639	14100000	11200000	36400000	32200000
KNH50029	KNH50029	biotin synthase	VC_1112	1	72	K	CKYCPQSAHYRTDVDKERLMEVERVLDAAQK	0.0319364	53.968	2	-0.84019	0	46025	0	0
KNH50030	KNH50030	adenosylmethionine-8-amino-7-oxononanoate aminotransferase	VC_1111	1	355	K	FFAEQLPKLNNFSLVKQTRWLGAIGVVETHF	4.01e-09	202.05	2	-0.031622	403460	259020	1105500	1147100
KNH50030	KNH50030	adenosylmethionine-8-amino-7-oxononanoate aminotransferase	VC_1111	1	128	K	AVEVSLKMALQYWHSKGQPRAKFLTLRHGYH	0.00164059	83.182	3	0.067985	0	0	0	2964900
KNH50031	KNH50031	seryl-tRNA synthetase	VC_1110	1	228	K	PKFGQDLFHTEPLTEKASDEEPRRLSLIPTA	1.48e-22	208.98	4	-0.17096	783270	0	0	0
KNH50031	KNH50031	seryl-tRNA synthetase	VC_1110	1	168	K	FASATKITGARFVVMKGQFARLHRAIAQFML	0.0187324	73.248	2	0.98969	0	0	435200	436960
KNH50031	KNH50031	seryl-tRNA synthetase	VC_1110	1	24	K	TELDETAAKLARRGFKLDVETIRTLEEQRKS	3.53e-06	132.17	3	-0.26628	0	0	803970	931220
KNH50031	KNH50031	seryl-tRNA synthetase	VC_1110	1	5	K	___________MLDSKLLRTELDETAAKLAR	6.77e-07	189.62	2	-0.79233	5433600	3388800	13400000	37500000
KNH50039	KNH50039	ABC transporter substrate-binding protein, zinc binding site	VC_1101	1	127	K	IVFTAVTDPVGAKLVKQLEQPGKNVTGLSDL	3.59e-05	111.82	2	-0.30826	0	0	794670	455780
KNH50039	KNH50039	ABC transporter substrate-binding protein, zinc binding site	VC_1101	1	53	K	HPALDATRQGLLDGLKAKGYEEGKNLEFDYK	0.0344902	45.022	2	-0.0062098	1210500	0	0	0
KNH50042	KNH50042	acetate kinase 1	VC_1098	1	292	K	EVTSDCRFVEDNYGQKEEATRAMDVFCHRLA	1.73e-21	263.89	3	0.079916	616220	474230	783150	1195400
KNH50042	KNH50042	acetate kinase 1	VC_1098	1	308	K	EEATRAMDVFCHRLAKYVAGYTASLDGRLDA	0.000178922	136.83	2	0.42556	0	0	608450	1230400
KNH50043	KNH50043	phosphate acetyltransferase	VC_1097	1	236	K	PWSIDLIATRAIDMAKHLKAEIINQGDINTR	0.00120153	99.139	2	-0.63992	623750	495330	742990	775580
KNH50043	KNH50043	phosphate acetyltransferase	VC_1097	1	239	K	IDLIATRAIDMAKHLKAEIINQGDINTRRIK	1.44e-16	182.18	3	0.31991	0	0	1606700	1248300
KNH50043	KNH50043	phosphate acetyltransferase	VC_1097	1	164	K	ERIEVACSNFGGTKNKSISGVIINKLNAPVD	0.0396374	60.102	2	-0.83546	0	0	0	712930
KNH50043	KNH50043	phosphate acetyltransferase	VC_1097	1	254	K	KAEIINQGDINTRRIKSITFCARSIPNMIEH	0.00458201	96.668	2	0.19012	226610	215750	0	0
KNH50043	KNH50043	phosphate acetyltransferase	VC_1097	1	173	K	FGGTKNKSISGVIINKLNAPVDEAGRTRPDL	2.61e-39	268.35	2	0.29203	0	0	0	1068600
KNH50043	KNH50043	phosphate acetyltransferase	VC_1097	1	466	K	LGSGIEIIDPKVAQEKYVARLVELRKSKGMT	1.02e-10	221.16	2	0.2168	1227300	692660	2369400	4146100
KNH50047	KNH50047	oligopeptide transport system permease OppC	VC_1093	1	298	K	CFNYVGDGLRDALDPKDR_____________	0.00327417	88.948	2	-1.4573	165510	90682	225700	488400
KNH50049	KNH50049	oligopeptide permease A protein	VC_1091	0.999974	201	K	MGHTTVKPIHKATVEKFGDQWTKPENFVGNG	6.41e-05	96.045	3	0.89533	0	0	636930	1028700
KNH50049	KNH50049	oligopeptide permease A protein	VC_1091	1	156	K	EYTKMKNAKEIIAGEKDKSTLGAKAVDDHTL	0.00131816	89.029	2	0.079848	205600	162680	295480	317510
KNH50049	KNH50049	oligopeptide permease A protein	VC_1091	1	398	K	NPLKFTLLYNTSENHKKIATAIQSMWKTSLG	5.2e-12	201.33	3	0.49309	673220	899470	0	2939300
KNH50049	KNH50049	oligopeptide permease A protein	VC_1091	1	497	K	STSEEERQKLYADAEKLLARDMPIAPIYQYV	0.0150487	77.288	2	-0.011896	0	0	0	361500
KNH50052	KNH50052	response regulator	VC_1087	1	315	K	MEIIRHQDELYDGTGKPDHLRGEQIPIGARI	8.22e-42	251.44	4	0.12164	2648400	2686500	18900000	29000000
KNH50052	KNH50052	response regulator	VC_1087	1	229	K	TGFPADHAERIANQAKSVALKLKLSEAVASH	6.61e-07	181.53	2	0.059242	0	0	963040	900140
KNH50054	KNH50054	sensor protein	VC_1085	1	37	K	PFALLAFIKVLFSNVKPKRKFDSLMTTISDL	0.00182415	94.309	2	-0.22093	0	0	1390700	1882300
KNH50057	KNH50057	response regulator	VC_1082	1	12	K	____MAIRLTVADDSKMSRKSVIRAIPAGWD	1.33e-06	156.83	2	-0.29219	223040	0	0	0
KNH50062	KNH50062	hypothetical protein, pleiotropic drug resistance (PDR) Family protein	VC_1077	1	137	K	AMSYIAKSIDNQTLAKNLLNKSKQVKSSSAL	1.17e-21	266.74	2	-0.35685	745370	564520	0	0
KNH50069	KNH50069	glyceraldehyde 3-phosphate dehydrogenase	VC_1069	1	193	K	IHNLTNTQTILDAPHKDLRRARACGMSLIPT	6.81e-06	77.065	4	0.012817	0	0	20700000	16200000
KNH50075	KNH50075	acyl-CoA thioesterase II	VC_1063	1	177	K	PVTVINPLKPEKAEPKQYLWIRANGDMPDDQ	4.27e-05	107.9	2	0.13625	0	0	3092000	3716700
KNH50075	KNH50075	acyl-CoA thioesterase II	VC_1063	1	156	K	AHFLPEKLQKAFCGEKPIEMRPVTVINPLKP	5.13e-06	109.83	3	-0.058676	0	0	1297300	2186700
KNH50075	KNH50075	acyl-CoA thioesterase II	VC_1063	1	170	K	EKPIEMRPVTVINPLKPEKAEPKQYLWIRAN	1.28e-07	147.26	2	-0.11096	0	1223100	5950700	6285400
KNH50075	KNH50075	acyl-CoA thioesterase II	VC_1063	0.99425	173	K	IEMRPVTVINPLKPEKAEPKQYLWIRANGDM	0.000192432	92.492	4	0.1192	0	0	1944500	1730500
KNH50075	KNH50075	acyl-CoA thioesterase II	VC_1063	1	85	K	PEKPIIYDVENLRDGKSFSTRRVKAIQNGRP	3.41e-23	171.48	5	0.083034	1509000	847340	5605500	5771100
KNH50075	KNH50075	acyl-CoA thioesterase II	VC_1063	1	150	K	ELAAQIAHFLPEKLQKAFCGEKPIEMRPVTV	0.00295493	72.243	2	-1.2112	548390	834720	7443200	8122100
KNH50078	KNH50078	SohB protein peptidase U7 family protein	VC_1060	1	252	K	LTMFGENTDKAREKFKQELEETHQLFKDFIR	0.00207914	76.24	3	0.33451	431530	307260	887900	0
KNH50078	KNH50078	SohB protein peptidase U7 family protein	VC_1060	1	246	K	GEYKRTLTMFGENTDKAREKFKQELEETHQL	4.37e-21	250.96	3	-0.70143	0	0	0	524930
KNH50083	KNH50083	DUF149 domain-containing protein	VC_1055	1	12	K	____MFGKGGMGNLMKQAQQMQERMQKLQEE	3.03e-10	204.48	2	-1.0228	0	0	0	692230
KNH50083	KNH50083	DUF149 domain-containing protein	VC_1055	1	4	K	____________MFGKGGMGNLMKQAQQMQE	2.63e-06	128.27	2	-0.90714	1715600	1642500	973180	1530900
KNH50085	KNH50085	adenine phosphoribosyltransferase	VC_1053	1	10	K	______MTTETLSLIKSSIKSIPDYPKKGIL	0.000106515	106.79	2	0.60259	0	297570	0	809970
KNH50085	KNH50085	adenine phosphoribosyltransferase	VC_1053	1	51	K	AQAYQATIQLLVEKYKDMGFTKVVGTEARGF	0.000885309	111.61	2	-1.2352	223540	227090	0	568710
KNH50088	KNH50088	LysR family Transcriptional regulator	VC_1049	1	271	K	DWSSNPRDIYMLYNHKDHQPEKVRLFIDFVI	2.98e-06	103.39	3	-0.70513	312980	0	1738500	2415100
KNH50088	KNH50088	LysR family Transcriptional regulator	VC_1049	1	103	K	GASGRIRISAPSNLTKRMMMPMFNAFMEKYP	6.92e-12	224.86	2	0.068573	96300000	65300000	162000000	264000000
KNH50089	KNH50089	nitroreductase	VC_1048	1	80	K	AEIANGSDEAVISKAKNAPFRAPMVITVIAK	0.00842433	74.415	2	0.45966	123730	135010	555700	383540
KNH50089	KNH50089	nitroreductase	VC_1048	1	78	K	EQAEIANGSDEAVISKAKNAPFRAPMVITVI	8.36e-40	263.6	3	0.55161	0	0	2790900	3435900
KNH50092	KNH50092	adenylate cyclase, inorganic triphosphatase YgiF, contains CYTH and CHAD domains	VC_2440	1	371	K	SRWVLTRGWQPFLDDKAREKMAQPLEAFSVK	1.34e-08	182.76	2	-0.22873	0	0	952760	2536000
KNH50092	KNH50092	adenylate cyclase, inorganic triphosphatase YgiF, contains CYTH and CHAD domains	VC_2440	1	192	K	RQLCEHGGMRLGNLSKAARGYRLAANYSGDE	4.38e-05	157.33	2	-0.14035	5324600	3786700	12000000	13200000
KNH50092	KNH50092	adenylate cyclase, inorganic triphosphatase YgiF, contains CYTH and CHAD domains	VC_2440	1	386	K	KAREKMAQPLEAFSVKQLDRTWAELMEAFPP	1.15e-25	244.73	2	-0.25714	3192100	1567100	4719800	9280400
KNH50093	KNH50093	phosphate transport regulator	VC_2441	1	61	K	WEKAGEIRAQISHLEKEADVLKREIRLKLPR	2.45e-16	184.48	3	-0.29492	2691100	2931400	15600000	16000000
KNH50093	KNH50093	phosphate transport regulator	VC_2441	1	67	K	IRAQISHLEKEADVLKREIRLKLPRGLFMPV	0.000611186	138.85	2	-0.012008	469080	306810	1031200	1148700
KNH50093	KNH50093	phosphate transport regulator	VC_2441	1	48	K	HLINFFEVCNKGDWEKAGEIRAQISHLEKEA	5.98e-06	147.2	2	0.32178	679650	0	0	0
KNH50093	KNH50093	phosphate transport regulator	VC_2441	1	102	K	MLELLTQQDKLANLAKDIAGRVYGRQLVIPE	4.68e-07	173.39	2	0.028551	10000000	8992200	27600000	47300000
KNH50093	KNH50093	phosphate transport regulator	VC_2441	1	18	K	MPVNTIMGLFAKSPIKPLQRHVVCVNECCSH	5.43e-05	163.67	2	0.30584	2422700	1938700	7205200	8519700
KNH50099	KNH50099	enolase	VC_2447	1	82	K	ALAAVNGPIADALVGKDAKDQATIDQIMIDL	6.25e-14	204.17	2	0.088163	3293400	2002900	7363700	13500000
KNH50099	KNH50099	enolase	VC_2447	1	427	K	RIEEALGSRAPFNGLKEVKGQA_________	1e-05	133.99	2	0.21585	7915600	7887000	25100000	31600000
KNH50099	KNH50099	enolase	VC_2447	1	263	K	AASEFYDAEKKEYNLKGEGRIFTSNGFSDFL	5.58e-05	157.34	2	0.76322	5521800	4260900	13200000	16100000
KNH50099	KNH50099	enolase	VC_2447	1	62	K	EALELRDGDKSRFLGKGVLKALAAVNGPIAD	3.23e-05	138.37	2	-0.093876	25000000	14600000	62400000	53500000
KNH50099	KNH50099	enolase	VC_2447	1	358	K	KFNQIGSLTETLAAIKMAKDAGYTAVISHRS	4.41e-06	159.14	3	-0.44768	0	0	1721400	0
KNH50099	KNH50099	enolase	VC_2447	1	6	K	__________MSKIVKVLGREIIDSRGNPTV	0.000208629	148.28	2	0.69463	5908800	5182100	15700000	12600000
KNH50099	KNH50099	enolase	VC_2447	1	195	K	KEAVRMGAEVFHNLAKVLKSKGYNTAVGDEG	1.18e-12	199.43	2	0.87926	63900000	29000000	160000000	172000000
KNH50099	KNH50099	enolase	VC_2447	1	200	K	MGAEVFHNLAKVLKSKGYNTAVGDEGGFAPN	7.98e-42	321.82	3	0.84563	2682000	1633200	8045000	7687900
KNH50099	KNH50099	enolase	VC_2447	1	180	K	DIQEFMIQPVGAKTLKEAVRMGAEVFHNLAK	0.000523178	134.06	2	-0.98958	1816500	1517200	4353500	3384600
KNH50099	KNH50099	enolase	VC_2447	1	406	K	GQIKTGSMSRSDRVAKYNQLIRIEEALGSRA	2.28e-05	169.37	2	0.58063	1513400	886890	3263900	5360000
KNH50100	KNH50100	CTP synthase	VC_2448	1	450	K	LGGTMRLGSQLCHLEKGTKAYELYGSATIHE	6.74e-12	193.28	2	0.08143	292010	388390	544130	825220
KNH50100	KNH50100	CTP synthase	VC_2448	1	406	K	RNVAGMEGAHSTEFNKNTKYPVVGLITEWVD	2.82e-14	175.19	2	-0.79909	903260	935640	1559200	2747000
KNH50100	KNH50100	CTP synthase	VC_2448	1	432	K	TEWVDGEGNVEERSEKSDLGGTMRLGSQLCH	0.021823	56.295	2	0.2368	170300	0	0	0
KNH50100	KNH50100	CTP synthase	VC_2448	1	313	K	YTELPDAYKSVNEALKHAGLKNRLSVTIKYV	0.000243053	77.379	2	0.14724	0	84434	197660	0
KNH50100	KNH50100	CTP synthase	VC_2448	1	483	K	RHRYEVNNLLRPQIEKAGLKVSGLSADKKLV	0.00102649	84.759	3	-0.22922	1355900	1200400	1657500	2325700
KNH50102	KNH50102	GTP pyrophosphokinase (P)ppGpp synthetase I	VC_2451	1	163	K	VVIKLAERICNLREVKNEPDEVRRVAAKECA	3.41e-06	135.79	3	-0.040544	0	0	124920	0
KNH50102	KNH50102	GTP pyrophosphokinase (P)ppGpp synthetase I	VC_2451	1	529	K	AKIGANLKHAEAYALKRFNVNSVDEMYVGIG	0.00239441	80.455	2	0.41213	2072800	12000000	12000000	0
KNH50102	KNH50102	GTP pyrophosphokinase (P)ppGpp synthetase I	VC_2451	1	314	K	YKHLPNEFDDYVANPKPNGYQSIHTVILGPE	0.00596863	59.372	4	1.059	0	0	597360	0
KNH50102	KNH50102	GTP pyrophosphokinase (P)ppGpp synthetase I	VC_2451	0.976929	571	K	HINALVNKPTAEEEDKLALEKLQENKTLTPN	0.00605739	59.561	4	0.57466	0	0	1385400	0
KNH50102	KNH50102	GTP pyrophosphokinase (P)ppGpp synthetase I	VC_2451	1	33	K	ETWIASLTQEGKTAAKLTAVYRDCEQLLAGN	3.18e-08	187.82	2	-0.070993	3240300	3044200	11300000	12700000
KNH50102	KNH50102	GTP pyrophosphokinase (P)ppGpp synthetase I	VC_2451	1	357	K	MHEESELGVAAHWKYKEGSSAARSGYDEKIT	0.0052446	74.165	2	0.49478	0	168300	0	0
KNH50102	KNH50102	GTP pyrophosphokinase (P)ppGpp synthetase I	VC_2451	1	211	K	EIEDYAFRYQQPDTYKQIAKQLSERRIVREQ	3.47e-08	144.77	2	0.38524	2011800	1065500	3131100	5721400
KNH50104	KNH50104	sensor protein	VC_2453	1	291	K	ELDIAKKRAQEAARVKSEFLANMSHELRTPL	0.0013835	88.075	3	-0.5842	0	0	674270	685640
KNH50108	KNH50108	holo-[acyl-carrier-protein] synthase	VC_2457	1	82	K	IAQGVTFHDFTISHDKLGKPLLTLSGQAAEL	0.000209416	82.034	3	0.25446	0	0	1331000	0
KNH50108	KNH50108	holo-[acyl-carrier-protein] synthase	VC_2457	1	43	K	RRILTDSELEQFHASKQQGRFLAKRFAAKEA	3.56e-20	192.96	3	0.059042	573010	646240	1223900	0
KNH50108	KNH50108	holo-[acyl-carrier-protein] synthase	VC_2457	1	17	K	IVGLGTDIAEIERVEKALARSGENFARRILT	0.00331204	92.822	2	1.2719	0	186720	268040	229890
KNH50110	KNH50110	DNA repair protein recO	VC_2459	1	214	K	KEQLQAAKRFTRLALKPYLGGKPLKSRELFR	0.00570573	72.879	2	-0.61684	0	0	409170	707190
KNH50114	KNH50114	GTP-binding protein lepA	VC_2463	1	516	K	RDNSQTRGRQLVEKMKEFIPRQMFDIAIQAA	0.00601881	82.426	2	0.07344	0	0	1003100	1405700
KNH50119	KNH50119	L-aspartate oxidase	VC_2469	1	338	K	CMYLDISHKPADFIEKHFPTIYSRLMDLGID	1.24e-13	126.18	3	-0.31709	3723800	1242100	12100000	16400000
KNH50121	KNH50121	UPF0350 protein	VC_2471	1	84	K	GLAAMVDKIVAHNLSKVR_____________	0.000588826	92.538	2	-0.28237	162340	173620	392550	415410
KNH50122	KNH50122	tRNA-modifying protein ygfZ	VC_2472	1	70	K	QEQQVTFGAHCDAKGKVWSVFRLFHHHDGYA	0.000269183	135.84	2	-0.55615	631750	0	1478200	0
KNH50122	KNH50122	tRNA-modifying protein ygfZ	VC_2472	1	102	K	FQPQSAMEVELRELKKYAIFSKVTIAESSDI	0.00344841	98.523	2	0.48436	1510000	0	4100900	4897900
KNH50124	KNH50124	2-octaprenyl-3-methyl-6-methoxy-1,4-benzoquinol hydroxylase	VC_2474	1	272	K	LGRCEVVGERQAFPLKMRYARDFVAPRVALV	0.000781524	102.72	2	0.86404	0	0	0	390700
KNH50129	KNH50129	ribose-5-phosphate isomerase A	VC_2480	1	16	K	MTQDEMKKAAGWAALKYVEKGSIVGVGTGST	0.0378934	61.344	2	-0.43141	0	0	0	528190
KNH50129	KNH50129	ribose-5-phosphate isomerase A	VC_2480	1	180	K	GNVILDVYNMKITHPKDLESKINGIAGVVTV	0.000308546	112.36	2	0.14847	126730	134420	309170	269110
KNH50129	KNH50129	ribose-5-phosphate isomerase A	VC_2480	1	7	K	_________MTQDEMKKAAGWAALKYVEKGS	0.000283888	158.87	2	-0.32175	5055700	3836100	10300000	9953400
KNH50130	KNH50130	D-3-phosphoglycerate dehydrogenase	VC_2481	1	52	K	YHKGSLEEAELIKAIKDVHFVGIRSRSNLTE	5.66e-07	171.5	2	0.30737	0	8782800	57000000	60200000
KNH50130	KNH50130	D-3-phosphoglycerate dehydrogenase	VC_2481	1	141	K	GIPEKNALAHRGIWKKSADNSYEARGKRLGI	1.2e-11	214.83	2	-0.08197	233740	254830	509240	296050
KNH50130	KNH50130	D-3-phosphoglycerate dehydrogenase	VC_2481	1	49	K	NIEYHKGSLEEAELIKAIKDVHFVGIRSRSN	6.59e-09	155.99	3	-0.10207	10600000	6890600	24000000	30200000
KNH50130	KNH50130	D-3-phosphoglycerate dehydrogenase	VC_2481	1	314	K	EAQENIGIEVAGKLAKYSDNGSTLSSVNFPE	4.45e-65	300.54	2	-0.55102	11800000	9606900	42200000	51400000
KNH50130	KNH50130	D-3-phosphoglycerate dehydrogenase	VC_2481	1	397	K	IDVETARSEEALTKLKAIDGTIRARILH___	9.85e-06	176.75	2	0.069535	37200000	27200000	65900000	73700000
KNH50130	KNH50130	D-3-phosphoglycerate dehydrogenase	VC_2481	1	8	K	________MAKVSLEKDRIKILLLEGLHPSS	0.00753938	72.038	2	-0.43299	0	554580	0	385220
KNH50130	KNH50130	D-3-phosphoglycerate dehydrogenase	VC_2481	1	230	K	AGTKNMMGAEEFARMKPGAIFINAARGTVVD	2.36e-06	101.11	2	-0.43673	4778000	3554400	9582800	11400000
KNH50130	KNH50130	D-3-phosphoglycerate dehydrogenase	VC_2481	1	395	K	VVIDVETARSEEALTKLKAIDGTIRARILH_	0.000258405	145.16	2	-0.07811	764150	637800	1322100	1343100
KNH50130	KNH50130	D-3-phosphoglycerate dehydrogenase	VC_2481	1	68	K	DVHFVGIRSRSNLTEKVINAAEKLVAIGCFC	6.53e-16	241.35	2	1.1159	14800000	10800000	28700000	38000000
KNH50131	KNH50131	acetolactate synthase small subunit IlvH	VC_2482	1	90	K	EVTECEHIERELMLVKVKASGFARAEVKRTA	0.000441968	148.38	2	-0.11176	915740	334250	690350	1114300
KNH50131	KNH50131	acetolactate synthase small subunit IlvH	VC_2482	1	62	K	NITTKTDEMQLEQIQKQLHKLIDVLKVQEVT	9.74e-26	255.24	2	0.24402	4892700	3851200	12000000	18600000
KNH50131	KNH50131	acetolactate synthase small subunit IlvH	VC_2482	1	66	K	KTDEMQLEQIQKQLHKLIDVLKVQEVTECEH	8.59e-05	96.015	2	-0.2281	1048800	1382100	7754500	9327800
KNH50132	KNH50132	acetolactate synthase 3 catalytic subunit	VC_2483	1	164	K	IASTGRPGPVVIDVPKDVMSPLNKLPYEYPE	7.19e-07	113.59	2	1.1661	0	807240	4067900	4726500
KNH50132	KNH50132	acetolactate synthase 3 catalytic subunit	VC_2483	1	536	K	HPDELQAGLEKALAMKDRLVFVDINVDETEH	0.00117578	117.93	2	0.14705	978110	0	945350	1103800
KNH50132	KNH50132	acetolactate synthase 3 catalytic subunit	VC_2483	1	208	K	HKGQIKKGLRALLDAKKPVLYVGGGAIIANA	0.0289295	64.567	2	0.15057	0	0	1210200	1261500
KNH50132	KNH50132	acetolactate synthase 3 catalytic subunit	VC_2483	1	182	K	MSPLNKLPYEYPETIKMRSYNPTTAGHKGQI	3.42e-14	183.72	2	-0.81156	1338300	1124800	3887900	4426800
KNH50132	KNH50132	acetolactate synthase 3 catalytic subunit	VC_2483	1	294	K	GVGVRFDDRTTNNLEKYCPNAKIMHIDIDPS	1.63e-20	248.98	2	0.11161	316140	247370	1334700	2402300
KNH50132	KNH50132	acetolactate synthase 3 catalytic subunit	VC_2483	1	564	K	TEHVYPMQIKGEGMDKMWLSKTERT______	0.000330075	108.9	2	-0.70596	1268700	0	0	0
KNH50132	KNH50132	acetolactate synthase 3 catalytic subunit	VC_2483	1	569	K	PMQIKGEGMDKMWLSKTERT___________	0.000148233	147.52	2	-0.30202	0	0	12700000	19800000
KNH50132	KNH50132	acetolactate synthase 3 catalytic subunit	VC_2483	1	198	K	MRSYNPTTAGHKGQIKKGLRALLDAKKPVLY	0.000182764	78.932	3	-0.17922	0	0	1141000	984060
KNH50132	KNH50132	acetolactate synthase 3 catalytic subunit	VC_2483	1	199	K	RSYNPTTAGHKGQIKKGLRALLDAKKPVLYV	0.0340571	66.351	2	-1.814	0	0	391310	381070
KNH50132	KNH50132	acetolactate synthase 3 catalytic subunit	VC_2483	1	134	K	IVGVSRPIVKHSFLVKKAEDIPETIKKAFYI	0.00266643	107.32	2	0.79958	0	0	2554200	2535300
KNH50132	KNH50132	acetolactate synthase 3 catalytic subunit	VC_2483	1	531	K	GIRISHPDELQAGLEKALAMKDRLVFVDINV	5.41e-32	246.18	2	-0.71229	1410100	1485700	7214400	5938300
KNH50132	KNH50132	acetolactate synthase 3 catalytic subunit	VC_2483	1	145	K	SFLVKKAEDIPETIKKAFYIASTGRPGPVVI	0.00229684	72.583	3	0.5937	0	0	367280	0
KNH50132	KNH50132	acetolactate synthase 3 catalytic subunit	VC_2483	1	128	K	AFQECDIVGVSRPIVKHSFLVKKAEDIPETI	0.000327117	106.88	3	0.45522	0	0	658370	332400
KNH50132	KNH50132	acetolactate synthase 3 catalytic subunit	VC_2483	1	194	K	ETIKMRSYNPTTAGHKGQIKKGLRALLDAKK	1.26e-06	132.5	3	-0.17922	1397600	1753100	11600000	7793100
KNH50132	KNH50132	acetolactate synthase 3 catalytic subunit	VC_2483	1	45	K	VLDIYDALHEKTDQIKHVLVRHEQAATHMAD	0.00220681	85.807	3	0.081724	717510	636050	3137800	2168900
KNH50133	KNH50133	long-chain-fatty-acid-CoA ligase	VC_2484	1	551	K	EMFEKRVNELQKELAKFEQVKKFRLLPKAFS	0.0136375	60.892	2	-2.5765	0	0	0	231700
KNH50138	KNH50138	2-isopropylmalate synthase	VC_2490	1	79	K	NIKNSRVCALSRAVAKDIDAAAEALKVAEAF	4.68e-09	154.1	3	0.44737	29000000	15000000	39400000	96600000
KNH50138	KNH50138	2-isopropylmalate synthase	VC_2490	1	470	K	EGEDGLGQADIIANYKGRKYHGTGVSTDIVE	1.27e-20	225.29	3	-0.2225	423960	0	0	778300
KNH50139	KNH50139	3-isopropylmalate dehydrogenase	VC_2491	1	161	K	YFGQPKGREGEGAHEKAFDTEVYHRFEIERI	3.39e-20	197.47	4	0.29916	697090	864950	5845700	7366200
KNH50139	KNH50139	3-isopropylmalate dehydrogenase	VC_2491	1	7	K	_________MTDRDYKIAVLPGDGIGPEVMA	0.00488701	68.552	4	0.592	1133900	0	4103700	0
KNH50139	KNH50139	3-isopropylmalate dehydrogenase	VC_2491	1	34	K	EVMAQAHKVLDAIEQKHGIRFSREEHDVGGI	3.59e-14	213.31	2	0.045029	751460	423760	997430	1294000
KNH50140	KNH50140	3-isopropylmalate dehydratase large subunit	VC_2492	1	246	K	KAGLIAPDATTFNYIKGRKFAPQGSDWDAAV	4.82e-09	135.6	3	-0.25116	698530	461210	0	0
KNH50140	KNH50140	3-isopropylmalate dehydratase large subunit	VC_2492	1	340	K	LAYMGLEAGKMLSDYKVDKVFVGSCTNSRIE	0.00156211	96.342	2	0.28298	580760	0	0	580660
KNH50141	KNH50141	3-isopropylmalate dehydratase small subunit	VC_2493	1	55	K	KHLFHDWRFLDDAGEKANPEFVMNQPRYQDA	2.68e-10	151.39	3	-0.97409	482770	400140	0	0
KNH50141	KNH50141	3-isopropylmalate dehydratase small subunit	VC_2493	1	32	K	ANVDTDAIIPKQFLQKVNRTGFGKHLFHDWR	7.11e-05	157.86	2	-0.38737	1273300	1340500	0	0
KNH50144	KNH50144	UDP-3-O-[3-hydroxymyristoyl] glucosamine N-acyltransferase	na	1	29	K	NLLSNLIEDIKFIIDKGINENQRIIFLCGAD	1.61e-09	180.09	2	0.76121	0	0	0	514230
KNH50147	KNH50147	carbamoyl-phosphate synthase large subunit	VC_2389	1	150	K	AMKSIGLECPRADTAKSMEEAYKVLDMVGFP	4.12e-07	147.58	2	0.27319	163420	0	208520	464530
KNH50147	KNH50147	carbamoyl-phosphate synthase large subunit	VC_2389	1	648	K	KPKGVIVQYGGQTPLKLARALEAAGVPVIGT	7.49e-14	174.46	2	2.319	0	0	0	640080
KNH50147	KNH50147	carbamoyl-phosphate synthase large subunit	VC_2389	1	429	K	DLDAPDALTKIRYELKEAGAERIWYIADAFR	1.2e-08	177.83	2	1.1556	342810	274910	341120	456300
KNH50147	KNH50147	carbamoyl-phosphate synthase large subunit	VC_2389	1	992	K	AVILGEAGINPRLVNKVHEGRPHILDRIKNH	9.45e-10	147.12	3	-0.28561	0	0	933440	670010
KNH50147	KNH50147	carbamoyl-phosphate synthase large subunit	VC_2389	1	1026	K	YIVNTASGRQAIEDSKVLRRGALAHKVNYTT	0.00130273	80.24	3	0.13812	1352900	673180	0	812940
KNH50147	KNH50147	carbamoyl-phosphate synthase large subunit	VC_2389	1	962	K	SVREGDKQRVVDLASKLVKLGYQLDATHGTA	0.000226056	120.45	2	0.096846	429790	0	1420300	1433200
KNH50147	KNH50147	carbamoyl-phosphate synthase large subunit	VC_2389	1	134	K	TADAIDKAEDRSRFDKAMKSIGLECPRADTA	0.000899004	138.4	2	-0.52861	2034900	1638800	3832900	5594900
OFJ39137	OFJ39137	carbamoyl phosphate synthase small subunit	VC_2390	1	313	K	AADEATLPDNLRATHKSLFDGSLQGIHRTDK	7.98e-14	164.41	3	-0.062601	0	718520	2124400	1609500
OFJ39137	OFJ39137	carbamoyl phosphate synthase small subunit	VC_2390	1	143	K	AKAKEFPGLKGMDLAKVVSTKEAYAWKQGSW	4.36e-05	134.13	2	-0.94728	875390	0	1283500	1559400
OFJ39137	OFJ39137	carbamoyl phosphate synthase small subunit	VC_2390	1	281	K	TVKMKFGHHGANHPVKDLDRGVVMITSQNHG	9.59e-05	82.59	4	1.1838	0	0	0	751940
OFJ39137	OFJ39137	carbamoyl phosphate synthase small subunit	VC_2390	1	148	K	FPGLKGMDLAKVVSTKEAYAWKQGSWTLEGG	0.000234514	113.69	2	-0.79918	564620	0	744030	0
KNH50149	KNH50149	dihydrodipicolinate reductase	VC_2391	1	115	K	TGFTDAQRQTIEQAAKKIPIVMAPNYSVGVN	0.000404038	103.56	2	0.89747	0	0	122240	0
KNH50149	KNH50149	dihydrodipicolinate reductase	VC_2391	1	232	K	TAMFADIGERVEITHKATDRMTFANGAVKAA	0.0017469	91.658	2	0.80333	269010	204300	392570	278940
KNH50150	KNH50150	MutT protein	VC_2392	1	40	K	PDHLHKGGFWEFPGGKVEAGESREQAMVREL	1.69e-13	155.66	2	0.20179	1121300	802640	1739500	3094000
KNH50150	KNH50150	MutT protein	VC_2392	1	30	K	DQSEIFITKRPDHLHKGGFWEFPGGKVEAGE	7.87e-10	149.99	3	0.23248	0	0	1211800	997830
KNH50151	KNH50151	protein export cytoplasm protein SecA ATPase RNA helicase	VC_2394	1	476	K	EKSELLSNALKKAGIKHNVLNAKFHEKEAEI	7.39e-06	128.36	3	0.047994	4353500	4941500	13400000	11700000
KNH50151	KNH50151	protein export cytoplasm protein SecA ATPase RNA helicase	VC_2394	1	483	K	NALKKAGIKHNVLNAKFHEKEAEIVAEAGKP	1.82e-06	169.58	2	0.845	0	0	354900	307460
KNH50151	KNH50151	protein export cytoplasm protein SecA ATPase RNA helicase	VC_2394	1	444	K	YRSEAEKFAAIIEDIKQRVEKGQPVLVGTVS	1.34e-08	182.76	2	1.6389	0	0	1901800	0
KNH50151	KNH50151	protein export cytoplasm protein SecA ATPase RNA helicase	VC_2394	1	487	K	KAGIKHNVLNAKFHEKEAEIVAEAGKPGAVT	5.03e-14	146.8	4	0.2328	0	0	636420	468140
KNH50151	KNH50151	protein export cytoplasm protein SecA ATPase RNA helicase	VC_2394	1	797	K	MDHLRQGIHLRGYAQKNPKQEYKRESFELFE	0.000675366	111.28	2	0.09679	152540	123700	292200	204410
KNH50151	KNH50151	protein export cytoplasm protein SecA ATPase RNA helicase	VC_2394	1	800	K	LRQGIHLRGYAQKNPKQEYKRESFELFEDLL	0.00705798	75.738	2	-0.13228	107720	100250	320080	149870
KNH50151	KNH50151	protein export cytoplasm protein SecA ATPase RNA helicase	VC_2394	1	241	K	SGPAEDSSDLYIRINKLIPLLQKQDKEDSEE	2.32e-06	166.3	2	0.00072898	1752700	1110400	3309900	2911800
KNH50151	KNH50151	protein export cytoplasm protein SecA ATPase RNA helicase	VC_2394	1	894	K	RKVGRNEPCPCGSGKKYKQCHGQIN______	0.052696	75.043	2	-0.2615	0	0	0	54270
KNH50151	KNH50151	protein export cytoplasm protein SecA ATPase RNA helicase	VC_2394	1	896	K	VGRNEPCPCGSGKKYKQCHGQIN________	0.0002744	103.83	2	-0.21869	2474500	4099700	8741300	8426900
KNH50151	KNH50151	protein export cytoplasm protein SecA ATPase RNA helicase	VC_2394	1	8	K	________MITKLLTKVIGSRNDRTLRRLRK	0.0601959	55.084	2	-0.025572	160260	0	0	0
KNH50151	KNH50151	protein export cytoplasm protein SecA ATPase RNA helicase	VC_2394	1	471	K	GTVSIEKSELLSNALKKAGIKHNVLNAKFHE	2.91e-05	131.52	2	0.098724	1712800	1182700	3546800	3908300
KNH50154	KNH50154	cell division protein ftsZ	VC_2397	1	171	K	KHVDSLITIPNEKLLKVLGRGITLLEAFASA	0.00141748	107.43	2	-0.39941	469150	382290	365020	433960
KNH50154	KNH50154	cell division protein ftsZ	VC_2397	1	141	K	ILTVAVVTKPFSFEGKKRLAFAEQGIEELSK	0.00119691	118.74	2	-0.50173	3674900	3056700	9567800	11700000
KNH50154	KNH50154	cell division protein ftsZ	VC_2397	1	379	K	AAAPSHSSASQSVAPKPEKESGYLDIPAFLR	2.79e-05	82.189	3	0.31109	435320	301580	968680	781510
KNH50155	KNH50155	cell division protein FtsA	VC_2398	1	117	K	EEVSQEDMDRAIHTAKSIKIGEEQRILHVIP	0.0122979	66.962	2	0.070018	0	0	153860	109500
KNH50155	KNH50155	cell division protein FtsA	VC_2398	1	59	K	RGMDKGGVNDLESVVKSVQRAIDQAEMMAEC	1.45e-10	182.72	3	1.2183	531020	371600	926970	904550
KNH50155	KNH50155	cell division protein FtsA	VC_2398	1	173	K	VHLITCHNDMARNIIKAVERCGLKVEQLVYS	0.0120068	68.846	2	-0.48529	0	0	1998300	1907300
KNH50155	KNH50155	cell division protein FtsA	VC_2398	1	360	K	VACAERVFRNQVRVGKPLEVSGLTDYVKEPY	0.000650595	103.13	2	0.0040774	0	0	784770	1037200
KNH50155	KNH50155	cell division protein FtsA	VC_2398	1	260	K	FAFGTPVSDAEEIKVKYGCALSELVSKDDTV	2.61e-06	100.93	2	0.31073	0	0	0	1003400
KNH50160	KNH50160	UDP-N-acetylmuramoylalanine-D-glutamate ligase	VC_2403	1	298	K	LDSAGVNFRLALDALKSYTGLTHRCQVVADN	0.0045377	71.529	3	-0.74088	1520500	318990	1569800	2310700
KNH50161	KNH50161	phospho-N-acetylmuramoyl-pentapeptide-transferase	VC_2404	1	68	K	IGQVVRNEGPESHFSKRGTPTMGGVMILAAI	4.89e-06	134.68	2	0.39588	75147	0	210060	280890
KNH50162	KNH50162	UDP-N-acetylmuramoyl-tripeptide-D-alanyl-D-alanine ligase	VC_2405	1	443	K	TQVLLVKGANSAGMSKIAAALKEKFA_____	3.79e-15	221.09	3	-0.63109	0	0	3291800	5969200
KNH50166	KNH50166	S-adenosyl-L-methionine-dependent methyltransferase mraW	VC_2409	1	293	K	RALGSAKMKTVGKALKPSDQEVELNPRSRSS	2.48e-12	187.42	2	-0.042416	0	0	204030	399940
KNH50166	KNH50166	S-adenosyl-L-methionine-dependent methyltransferase mraW	VC_2409	1	159	K	DLDDITWVIREFGEDKHARRIAKAIVEYREN	9.5e-05	138.54	3	-0.45927	148580	168570	410790	363710
KNH50167	KNH50167	dihydrolipoyl dehydrogenase	VC_2412	1	80	K	EAKALTEHGIVFGEPKTDIDKVRLWKEKVIN	3.04e-20	198.48	3	-0.53005	0	2506500	5816200	6797500
KNH50167	KNH50167	dihydrolipoyl dehydrogenase	VC_2412	1	85	K	TEHGIVFGEPKTDIDKVRLWKEKVINQLTGG	0.000144695	151.17	2	-0.38622	0	0	8219700	8986600
KNH50167	KNH50167	dihydrolipoyl dehydrogenase	VC_2412	1	229	K	ADKDMVKVYTKRIKDKFNLMLETKVTAVEAK	5.82e-05	111.5	2	-0.093799	0	0	290650	652890
KNH50167	KNH50167	dihydrolipoyl dehydrogenase	VC_2412	1	220	K	EMFDQLIPAADKDMVKVYTKRIKDKFNLMLE	0.000407196	136.27	2	-0.88237	20900000	16500000	36500000	40000000
KNH50167	KNH50167	dihydrolipoyl dehydrogenase	VC_2412	1	216	K	IDVVEMFDQLIPAADKDMVKVYTKRIKDKFN	0.00369532	69.024	3	-0.47864	0	0	0	4297500
KNH50167	KNH50167	dihydrolipoyl dehydrogenase	VC_2412	1	403	K	IASDCADGMTKLIFDKETHRVIGGAIVGTNG	4.2e-07	188.76	2	0.16099	8907900	6584900	20200000	32600000
KNH50167	KNH50167	dihydrolipoyl dehydrogenase	VC_2412	1	284	K	VAIGRVPNGKLLDAEKAGLEVDERGFIRVDK	3.05e-05	141.54	2	0.63178	301110	374610	923810	684660
KNH50167	KNH50167	dihydrolipoyl dehydrogenase	VC_2412	1	67	K	PSKALLHVAKVIEEAKALTEHGIVFGEPKTD	8.29e-05	83.063	3	0.78731	0	0	1313800	0
KNH50167	KNH50167	dihydrolipoyl dehydrogenase	VC_2412	1	106	K	EKVINQLTGGLAGMAKMRKVNVVNGYGKFTG	2.2e-26	258.92	3	-0.054228	2147400	1604000	3596200	4825800
KNH50167	KNH50167	dihydrolipoyl dehydrogenase	VC_2412	1	118	K	GMAKMRKVNVVNGYGKFTGPNTIEVEGEEGK	9.5e-30	215.79	3	-0.6143	1280700	1031700	3558700	0
KNH50167	KNH50167	dihydrolipoyl dehydrogenase	VC_2412	1	278	K	RYDAVLVAIGRVPNGKLLDAEKAGLEVDERG	3.35e-06	134.57	2	-0.13886	1228500	748030	2232500	2640900
KNH50168	KNH50168	pyruvate dehydrogenase	VC_2413	1	362	K	GRKNRILKEDVQNYVKEALKRLESGAQAAAS	3.24e-20	246.08	2	-0.95298	3212700	1749900	3955100	7398700
KNH50168	KNH50168	pyruvate dehydrogenase	VC_2413	1	342	K	PVVRRLAREFGVNLAKVKGSGRKNRILKEDV	6.16e-05	137.13	2	0.26902	10400000	7547000	14600000	20000000
KNH50168	KNH50168	pyruvate dehydrogenase	VC_2413	1	265	K	PFAGTLKEIKVAAGDKVKTGSLIMVFEVAGA	0.0258132	55.531	2	-0.62172	120720	114070	0	85890
KNH50168	KNH50168	pyruvate dehydrogenase	VC_2413	1	532	K	KKGIYELSKELAEVSKKARGGKLTAADMQGG	0.000434156	158.07	2	-0.3919	5965300	4802500	0	9139400
KNH50168	KNH50168	pyruvate dehydrogenase	VC_2413	1	451	K	TELEKFRQEQNAMEAKRDTGMKITPLVFIMK	1.05e-34	307.55	2	0.47221	172470	309840	577280	510070
KNH50168	KNH50168	pyruvate dehydrogenase	VC_2413	1	525	K	PVFKDVNKKGIYELSKELAEVSKKARGGKLT	5.06e-09	137.6	3	0.26208	0	0	2562600	2706500
KNH50168	KNH50168	pyruvate dehydrogenase	VC_2413	1	354	K	NLAKVKGSGRKNRILKEDVQNYVKEALKRLE	1.55e-06	153.24	2	-0.072131	3919200	2921100	5560400	6604100
KNH50168	KNH50168	pyruvate dehydrogenase	VC_2413	1	588	K	ILGVSKSEMKPVWNGKEFAPRLQLPLSLSYD	8.24e-15	181.66	2	0.64324	28000000	17000000	0	83000000
KNH50168	KNH50168	pyruvate dehydrogenase	VC_2413	1	582	K	NAPEVAILGVSKSEMKPVWNGKEFAPRLQLP	0.000235612	119.75	2	-0.25775	338560	0	480040	805880
KNH50168	KNH50168	pyruvate dehydrogenase	VC_2413	1	397	K	GAALGLLPWPKVDFSKFGDTEVQPLSRIKKI	5.22e-42	301.62	3	0.24731	2831100	1270400	2534100	7035000
KNH50169	KNH50169	pyruvate dehydrogenase E1 component	VC_2414	1	725	K	RKGIYKLETHAGNKAKVQLMSSGTIMNEVRK	3.68e-05	155.66	2	-0.58868	670250	423510	677070	0
KNH50169	KNH50169	pyruvate dehydrogenase E1 component	VC_2414	1	130	K	FYETCFNHFFRAPNEKDGGDLVYYQGHISPG	4.03e-22	197.4	3	-0.13132	6686100	5418900	15200000	13800000
KNH50169	KNH50169	pyruvate dehydrogenase E1 component	VC_2414	1	208	K	MGLGPISAIYQARFLKYLNGRGLKDTTAQRV	0.000194842	143.02	2	-0.0026599	0	0	585050	1385600
KNH50169	KNH50169	pyruvate dehydrogenase E1 component	VC_2414	1	715	K	AMPAGAEEGIRKGIYKLETHAGNKAKVQLMS	5.35e-05	127.83	2	0.53189	207470	200390	527540	481050
KNH50169	KNH50169	pyruvate dehydrogenase E1 component	VC_2414	1	216	K	IYQARFLKYLNGRGLKDTTAQRVYAFLGDGE	0.0175875	61.56	2	1.7546	216010	152860	0	200470
KNH50169	KNH50169	pyruvate dehydrogenase E1 component	VC_2414	1	388	K	KNAQDTKGRPTVILAKTVKGYGMGDAAEGKN	2.67e-06	118.61	2	-0.16169	0	265250	1069200	830480
KNH50169	KNH50169	pyruvate dehydrogenase E1 component	VC_2414	1	391	K	QDTKGRPTVILAKTVKGYGMGDAAEGKNIAH	1.82e-06	167.03	2	-1.0475	352780	157140	483930	621670
KNH50169	KNH50169	pyruvate dehydrogenase E1 component	VC_2414	1	402	K	AKTVKGYGMGDAAEGKNIAHQVKKMDMTHVL	1.16e-15	234.04	3	-0.13307	11100000	9295800	15000000	19900000
KNH50169	KNH50169	pyruvate dehydrogenase E1 component	VC_2414	1	409	K	GMGDAAEGKNIAHQVKKMDMTHVLAMRNRLG	9.12e-32	238.45	3	-0.94007	7319700	7615400	18800000	16700000
KNH50169	KNH50169	pyruvate dehydrogenase E1 component	VC_2414	1	410	K	MGDAAEGKNIAHQVKKMDMTHVLAMRNRLGL	9.12e-32	270.54	3	-0.94007	10800000	10500000	21700000	22100000
KNH50169	KNH50169	pyruvate dehydrogenase E1 component	VC_2414	1	873	K	KRGEVEKSVVAAAIKKFDIDTEKTNPLYA__	0.000433901	133.23	2	0.084513	5182700	0	5677800	11300000
KNH50169	KNH50169	pyruvate dehydrogenase E1 component	VC_2414	1	447	K	EEVKNLPYLKLEEGSKEFEYLHARRKALHGY	1.25e-28	274.03	3	-0.30525	886400	647590	1776300	0
KNH50169	KNH50169	pyruvate dehydrogenase E1 component	VC_2414	1	303	K	VVKVIWGNGWDKLLAKDTTGKLLQLMNETID	0.000882881	88.948	2	-0.15853	454500	404180	886410	706380
KNH50169	KNH50169	pyruvate dehydrogenase E1 component	VC_2414	1	171	K	LTEEQLDNFRQEVDGKGLPSYPHPKLMPEFW	1.35e-32	233.45	4	0.017286	0	0	1835100	1309700
KNH50169	KNH50169	pyruvate dehydrogenase E1 component	VC_2414	1	373	K	LKRGGHESSKLYAAFKNAQDTKGRPTVILAK	4.68e-11	203.02	2	0.62481	1889400	1034100	2952700	3470800
KNH50169	KNH50169	pyruvate dehydrogenase E1 component	VC_2414	1	379	K	ESSKLYAAFKNAQDTKGRPTVILAKTVKGYG	1.97e-06	122.46	2	0.20554	2736000	2849200	6106600	5568900
KNH50169	KNH50169	pyruvate dehydrogenase E1 component	VC_2414	1	441	K	QDLISDEEVKNLPYLKLEEGSKEFEYLHARR	2.61e-07	140.14	2	-0.040623	1810500	949210	2017700	3424000
KNH50169	KNH50169	pyruvate dehydrogenase E1 component	VC_2414	1	864	K	VVAALNELAKRGEVEKSVVAAAIKKFDIDTE	0.00124362	94.781	3	0.84729	0	0	645160	0
KNH50169	KNH50169	pyruvate dehydrogenase E1 component	VC_2414	1	872	K	AKRGEVEKSVVAAAIKKFDIDTEKTNPLYA_	0.00286004	85.67	2	0.94	493510	452660	1075100	1009100
KNH50169	KNH50169	pyruvate dehydrogenase E1 component	VC_2414	1	508	K	ISSTMAYVRTLNILLKDKNIGQNIVPIIADE	0.000563215	112.71	2	0.31265	8584700	5781900	14900000	21400000
KNH50169	KNH50169	pyruvate dehydrogenase E1 component	VC_2414	1	359	K	AALVADMTDDEIFALKRGGHESSKLYAAFKN	1.63e-67	350.18	2	-0.017539	39400000	0	0	0
KNH50170	KNH50170	transcriptional repressor for pyruvate dehydrogenase complex	VC_2415	1	197	K	RQNFKLLHRRPEAVEKVSKHRANIVDAIVSG	1.43e-07	183.07	2	0.052656	0	0	1300600	0
KNH50171	KNH50171	5'-nucleotidase, 2',3'-cyclic-nucleotide 2'-phosphodiesterase	VC_2416	1	313	K	ITSDSRMESLYEPYHKRLREMANREIAQLSG	0.0402551	51.528	2	-1.6176	205420	0	0	0
KNH50172	KNH50172	single-stranded-DNA-specific exonuclease RecJ	VC_2417	1	49	K	NVAQLEKAAKALHSFKQLHGIDRAVELLFAA	0.00681669	69.352	3	-0.10413	0	0	898950	1558900
KNH50172	KNH50172	single-stranded-DNA-specific exonuclease RecJ	VC_2417	1	508	K	FPEPLFDGEFKVLHQKLVGEKHLKLMLEPLY	0.00875286	67.334	3	0.28264	194800	188840	0	59070
KNH50173	KNH50173	Thiol:disulfide interchange protein DsbC	VC_2418	1	188	K	AIWCSNDPKAAMHDAKVNRKTITADKDIAQC	0.0114164	63.816	3	-0.21223	0	0	88821	62133
KNH50177	KNH50177	quinolinate phosphoribosyltransferase	VC_2422	1	286	K	TGVDYISVGALTKHLKALDLSMRFKS_____	3.26e-08	187.23	3	-0.73182	392470	253340	792870	1344900
KNH50177	KNH50177	quinolinate phosphoribosyltransferase	VC_2422	1	15	K	_MKETHNSQDRLAYLKQQLPADITRSVIDTL	3.47e-10	156.01	2	0.45554	0	0	0	412290
KNH50177	KNH50177	quinolinate phosphoribosyltransferase	VC_2422	1	141	K	LSGCATATARYVQELKGTQCRLLDTRKTIPG	2.51e-12	214.93	2	-0.11508	0	109640	0	0
KNH50183	KNH50183	UPF0289 protein	VC_2428	1	112	K	VHRDLMSAERFGQSLKEDRFLSAIRQRFNLP	0.000175279	112.13	2	-0.51979	0	0	543530	0
KNH50185	KNH50185	topoisomerase IV	VC_2430	1	476	K	RLNNLLKKEIKADADKFGDDRRSPLVEREEA	8.19e-06	120.77	3	-0.14861	435780	0	489760	1147100
KNH50185	KNH50185	topoisomerase IV	VC_2430	1	252	K	YRSGRGSVRMRAVWCKEGSDIVITALPHQVS	1.08e-07	105.03	3	0.095086	0	636050	786250	1025000
KNH50185	KNH50185	topoisomerase IV	VC_2430	1	684	K	LSKGKGNKIINIPAAKAKTREEVLSNLMVLP	0.000230107	92.439	2	-0.26743	0	384280	0	1060400
KNH50185	KNH50185	topoisomerase IV	VC_2430	1	447	K	KLEEMKIRGEQDELEKERKKLEELLGSERRL	2.47e-06	99.498	4	-0.063091	0	151160	433650	0
KNH50185	KNH50185	topoisomerase IV	VC_2430	1	467	K	LEELLGSERRLNNLLKKEIKADADKFGDDRR	0.000464803	143.37	2	-0.32928	351110	0	1180700	1732400
KNH50188	KNH50188	cyclic AMP phosphodiesterase	VC_2433	1	189	K	QHTLKESERFWDVVAKHSNVKAILCGHVHQD	0.0190436	54.65	3	-0.46187	0	0	0	374440
KNH50191	KNH50191	outer membrane protein tolC	VC_2436	1	339	K	VAASQDLEAAYRSVVKDVRAYNNNINASIGA	0.0270355	58.23	2	0.056906	0	0	390790	0
KNH50192	KNH50192	D-beta-D-heptose 1-phosphate adenosyltransferase	na	1	179	K	IQKAKAAGVPVFIDPKGSDFERYRGASLLTP	3.33e-14	176.87	3	0.30275	1809700	792060	5338000	11200000
KNH50192	KNH50192	D-beta-D-heptose 1-phosphate adenosyltransferase	na	1	154	K	SALPKVRAVILSDYAKGALEHVQQFIQKAKA	5.07e-06	106.87	3	0.83438	0	0	25700000	0
KNH50192	KNH50192	D-beta-D-heptose 1-phosphate adenosyltransferase	na	1	166	K	DYAKGALEHVQQFIQKAKAAGVPVFIDPKGS	9.58e-13	201.46	2	0.09634	0	0	794720	0
KNH50192	KNH50192	D-beta-D-heptose 1-phosphate adenosyltransferase	na	1	436	K	IAAVLPNLLVKGGDYKPEEIAGGKEVIAAGG	1.69e-05	121.68	2	-0.10003	195210	0	476570	781610
KNH50192	KNH50192	D-beta-D-heptose 1-phosphate adenosyltransferase	na	1	384	K	RLIVAVNTDESVKRLKGPGRPVNSTDRRMAV	3.6e-10	163.62	3	-0.13139	73939	0	404440	0
KNH50192	KNH50192	D-beta-D-heptose 1-phosphate adenosyltransferase	na	1	143	K	TDAQLILSRMESALPKVRAVILSDYAKGALE	0.000103722	140.09	2	-0.85961	1254800	1353800	4278400	4860400
KNH50192	KNH50192	D-beta-D-heptose 1-phosphate adenosyltransferase	na	1	106	K	VHCDFVALPDYPTITKLRVLSRGQQLIRLDF	5.22e-20	190.03	3	-0.27889	645170	620060	5211800	4855700
KNH50193	KNH50193	glutamate-ammonia-ligase adenylyltransferase	VC_2438	1	876	K	FLAQYLVLRFSHQQPKLTRWSDNVRIFESLM	6.86e-06	137.89	3	-0.22002	0	0	2115700	1640700
KNH50193	KNH50193	glutamate-ammonia-ligase adenylyltransferase	VC_2438	1	492	K	GLSEAGEQIRTITQFKDDLAKRTIGPRGREV	3.9e-05	96.89	2	0.18993	0	0	594180	0
KNH50193	KNH50193	glutamate-ammonia-ligase adenylyltransferase	VC_2438	1	680	K	AWLQVSSKYGEPTHLKDRDGRGFAVVGYGKV	2.65e-06	100.22	3	-0.48301	0	105400	0	0
KNH50194	KNH50194	methyl-accepting chemotaxis protein	VC_2439	1	115	K	DVIKLMAQRNLSEPIKMDCKDEYGDVARELE	1.09e-05	117.7	2	-0.42114	0	0	253810	0
KNH50194	KNH50194	methyl-accepting chemotaxis protein	VC_2439	1	223	K	QQAQTGQQFVKSTISKMSELSKDISSSAQAV	3.9e-05	137.01	2	0.70204	0	0	873870	776580
KNH50208	KNH50208	chemotaxis protein methyltransferase 1	VC_2201	1	44	K	SKQYLVRSRLSPLVTKFKLSSLSDLLRDVVT	0.000604124	74.2	3	-0.043126	0	0	1259900	2035700
KNH50209	KNH50209	chemotaxis protein CheV	VC_2202	1	215	K	AIESIGFEVVTTKDGKDAYEKLLEMLSEGPI	0.00329485	88.819	2	0.46485	61119	0	214280	0
KNH50209	KNH50209	chemotaxis protein CheV	VC_2202	1	39	K	TFRLNGRQRYGINVFKVKEVLQCPKLTSMPN	0.000496113	119.41	2	-0.43845	0	0	861290	944740
KNH50210	KNH50210	flagellar basal-body P-ring formation protein FlgA	VC_2203	0.998792	2	K	______________MKKPEKRKMHPKIDLHS	0.0281544	62.107	2	-2.2081	0	0	0	226740
KNH50212	KNH50212	flagellar biosynthesis protein FlgN	VC_2205	1	107	K	LINGDALARAQLSFNKLNNLMQQSHGKIGMT	0.0161974	52.522	3	0.50616	0	0	862220	0
KNH50216	KNH50216	non-ribosomal peptide synthetase module	na	1	56	K	LNRQALTEAVRALYAKHPMLRLAITKDGQQK	4.34e-06	153.04	2	0.066523	3978900	1365500	2270800	2668700
KNH50216	KNH50216	non-ribosomal peptide synthetase module	na	1	1968	K	APLSLAQASLWKAMSKYAKFGLTHIFNLPFA	0.00705798	77.282	2	0.39546	717820	277310	1820300	3252500
KNH50216	KNH50216	non-ribosomal peptide synthetase module	na	1	647	K	SPQFASKKAQDEAYWKSKLHPDCPPPALPWK	1.39e-06	181.53	2	0.56935	0	256150	437540	1223000
KNH50216	KNH50216	non-ribosomal peptide synthetase module	na	1	71	K	KHPMLRLAITKDGQQKILPLSTFHQLKVDDL	9.42e-07	120.32	3	0.25831	2505900	1158900	3900500	0
KNH50216	KNH50216	non-ribosomal peptide synthetase module	na	1	1363	K	KPQQSASSQALREFAKQSLPSSHIPSRFIAL	2.26e-20	223.36	2	1.5817	16900000	7874400	0	44500000
KNH50216	KNH50216	non-ribosomal peptide synthetase module	na	1	682	K	TITTSRYARESLQIPKESVGKLNRCGIENGL	6.44e-08	152.64	2	0.43057	1406000	769590	1716300	2587100
KNH50216	KNH50216	non-ribosomal peptide synthetase module	na	1	687	K	RYARESLQIPKESVGKLNRCGIENGLFLNSL	0.000944763	98.418	2	3.0795	527630	0	0	0
KNH50216	KNH50216	non-ribosomal peptide synthetase module	na	1	2353	K	GLGLQFEILEERIEQKQTLRVMMSYMSKHYS	0.000148233	147.52	2	-0.84478	983760	429420	1177800	1327500
KNH50216	KNH50216	non-ribosomal peptide synthetase module	na	1	1303	K	ADGNIIFASRINGYVKVRGVRVSLPDIEKQL	0.000243031	161.68	2	0.61491	587000	0	1032300	1424300
KNH50216	KNH50216	non-ribosomal peptide synthetase module	na	1	2196	K	IKLPKSTMVSLYQLAKARHASLFNVMYAAIS	2.57e-10	198.62	2	0.23235	517470	0	1224300	1569300
KNH50216	KNH50216	non-ribosomal peptide synthetase module	na	1	1057	K	SQQTAYYLYTSGTTGKPKCVVVNNQATSNVI	8.53e-11	167.89	2	-0.45166	2217800	1979400	5296300	8409200
KNH50216	KNH50216	non-ribosomal peptide synthetase module	na	1	90	K	LSTFHQLKVDDLSQWKPDEVESFVHTKRQRM	4.57e-08	125.23	3	-0.028082	965590	0	823780	1904000
KNH50216	KNH50216	non-ribosomal peptide synthetase module	na	1	2365	K	IEQKQTLRVMMSYMSKHYSPAQVALLTKVTS	3.42e-05	122.19	3	-0.014412	2334400	908470	3564400	5023600
KNH50216	KNH50216	non-ribosomal peptide synthetase module	na	1	942	K	YAQLGEQVQRVMWQLKARGLTTGNVLAICLP	0.0287303	56.547	2	-0.62995	1862500	268180	464570	844840
KNH50217	KNH50217	vibriobactin utilization protein viuB	VC_2210	1	68	K	NQASGILQLPIREGDKVIWPEHKPVPRAYTV	0.00125039	86.803	4	-0.33704	0	0	723700	1429400
KNH50217	KNH50217	vibriobactin utilization protein viuB	VC_2210	1	75	K	QLPIREGDKVIWPEHKPVPRAYTVRQYRAQS	2.47e-06	143.7	2	0.24722	10800000	7667300	24300000	0
KNH50217	KNH50217	vibriobactin utilization protein viuB	VC_2210	1	254	K	IARDKIYAIPYWKRGKNEEAYHEERHVVMDE	4.28e-08	139.19	3	0.30044	0	0	2219200	1418400
KNH50217	KNH50217	vibriobactin utilization protein viuB	VC_2210	1	251	K	EYRIARDKIYAIPYWKRGKNEEAYHEERHVV	2.1e-05	174.21	2	-0.16319	5127700	2414900	6085300	15500000
KNH50217	KNH50217	vibriobactin utilization protein viuB	VC_2210	1	23	K	VYPRLLDFVRKKYVSKNLLRVTLTGEDLIGF	0.000369024	126.2	2	0.75352	794040	0	795560	2041200
KNH50218	KNH50218	vibriobactin receptor	VC_2211	1	574	K	SLELFANLGLLKTEFKETTGNTKELPRAPKM	1.41e-05	152.67	2	0.10085	136590	0	204680	159480
KNH50220	KNH50220	outer membrane protein A	VC_2213	1	229	K	TASAELKPATVQKLDKIVGYLNQYPQAKVEV	5.51e-10	196.02	2	0.56196	501820	356480	699210	801890
KNH50220	KNH50220	outer membrane protein A	VC_2213	1	259	K	VVGHTDSTGSEAYNQKLSERRAQAVAKALEA	3.26e-21	182.22	3	0.096765	390760	326550	406560	558470
KNH50221	KNH50221	glutamyl-tRNA synthetase	VC_2214	1	116	K	PKELLDEIRAEQEANKEMPRYDANHPKIKAV	2.37e-06	144.77	2	0.052808	170150	101770	76523	117170
KNH50221	KNH50221	glutamyl-tRNA synthetase	VC_2214	1	97	K	YNQVIDQLLAEGKAYKCYAPKELLDEIRAEQ	0.00209815	89.55	2	0.029675	335910	499940	917680	894760
KNH50221	KNH50221	glutamyl-tRNA synthetase	VC_2214	1	315	K	AFNTDKLLWLNNHYIKTSEPEYVAKHLEWHF	8.99e-05	100.04	3	-0.65433	590840	0	1997300	1544700
KNH50222	KNH50222	copper-exporting P-type ATPase A	VC_2215	1	99	K	THLSAQAEIAKLHVSKERLSLVTTLTAEQVK	0.00117578	117.93	2	-1.0446	0	0	86097	64578
KNH50227	KNH50227	smr/muts family protein	VC_2222	1	87	K	QDGVQDGVYRKLRLGKYPIQARLDLHRKTLK	0.000236828	111.01	3	0.68128	818150	552910	1718300	3340900
KNH50228	KNH50228	pseudouridine synthase	VC_2223	1	133	K	GDIVNKILRAGNNHEKEYVVRVDKPITPEFI	1.13e-10	193.3	2	0.29254	4153800	5951600	23300000	23500000
KNH50228	KNH50228	pseudouridine synthase	VC_2223	1	313	K	QRRPSSPSSNTASGSKPTPRTGGTLSLRKSK	0.0329481	42.58	3	0.42516	0	0	0	142560
KNH50230	KNH50230	uracil phosphoribosyltransferase	VC_2225	1	192	K	KAHPDVELYTAAIDEKLNDKGYIVPGLGDAG	0.000118191	108.25	3	0.25954	638640	775740	2461200	2395200
KNH50230	KNH50230	uracil phosphoribosyltransferase	VC_2225	1	13	K	___MKPELDMKIVEVKHPLVKHKLGLMREGD	3.07e-05	117.71	2	-0.42381	462850	299920	1080400	851260
KNH50231	KNH50231	phosphoribosylformylglycinamidine cyclo-ligase	VC_2226	1	206	K	HSNGYSLVRKILEVSKADKNERLAGKTIGEH	0.000683895	91.867	2	0.38486	125720	112090	214880	169360
[truncated: 1,404 more rows]
