# Supplementary material for: The Global Acetylome of the Human Pathogen Vibrio cholerae V52 Reveals Lysine Acetylation of Major Transcriptional Regulators
Source: Front Cell Infect Microbiol. 2018 Jan 11;7:537. doi: 10.3389/fcimb.2017.00537 (PMC5768985; doi:10.3389/fcimb.2017.00537)
Supplement: Supplementary file 4 [file Table4.XLSX]

## Sheet: List of virulence genes
Table S4. List of Vibrio cholerae virulence factors. The list was generated based on literature search.																			acfA	KNH49499	0	0	0	0
The references are listed below the tables.																			acfB	KNH49503	0	0	0	0
																			acfC	KNH49502	0	0	0	0
																			acfD	KNH49498	0	0	0	0
																			mshH	KNH48707	0	0	0	0
		Protein level			Site level
	Total proteins	Acetylated	% acetylated	Exp	Stat	Exp and Stat													mshI	KNH48708	1	0	1	0
Adherence	38	3	7.89474	1	1	4													mshJ	KNH48709	0	0	0	0
Antiphagocytosis	9	3	33.3333	1	3	9													mshK	KNH48710	0	0	0	0
Chemotaxis and motility	56	16	28.5714	1	12	15													mshL	KNH48711	0	0	0	0
Exoenzyme	3	0	0	0	0	0													mshM	KNH48712	0	0	0	0
Iron uptake	20	7	35	3	5	21													mshN	KNH48713	0	0	0	0
Quorum sensing	10	7	70	1	6	3													mshE	KNH48714	2	1	0	1
Secretion system	37	18	48.6486	10	11	39													mshG	KNH48715	0	0	0	0
Toxin	11	1	9.09091	0	2	4													mshF	KNH48716	0	0	0	0
Resistance/pumps	4	2	50	1	1	3													mshB	KNH48717	0	0	0	0
Regulatory proteins	15	11	73.3333	1	7	24													mshA	KNH48718	0	0	0	0
																			mshC	KNH48719	0	0	0	0
																			mshD	KNH48720	0	0	0	0
																			tcpA	KNH49515	0	0	0	0
Adherence		Identifiers	AcK sites, Total	AcK sites, Exponential	AcK sites, Stationary	AcK sites, Both phases	References												tcpB	KNH49514	0	0	0	0
Accessory colonization factor	acfA	KNH49499	0	0	0	0	1												tcpQ	KNH49513	0	0	0	0
	acfB	KNH49503	0	0	0	0	1												tcpC	KNH49512	0	0	0	0
	acfC	KNH49502	0	0	0	0	1												tcpR	KNH49511	0	0	0	0
	acfD	KNH49498	0	0	0	0	1												tcpD	KNH49510	0	0	0	0
Mannose-sensitive hemagglutinin (MSHA type IV pilus)	mshH	KNH48707	0	0	0	0	10												tcpS	KNH49509	0	0	0	0
	mshI	KNH48708	1	0	1	0	10												tcpT	KNH49508	0	0	0	0
	mshJ	KNH48709	0	0	0	0	10												tcpE	KNH49507	0	0	0	0
	mshK	KNH48710	0	0	0	0	10												tcpF	KNH49506	0	0	0	0
	mshL	KNH48711	0	0	0	0	10												tcpN/toxT	KNH49505	0	0	0	0
	mshM	KNH48712	0	0	0	0	10												tcpJ	KNH49504	0	0	0	0
	mshN	KNH48713	0	0	0	0	10												tcpI	KNH49518	0	0	0	0
	mshE	KNH48714	2	1	0	1	2												tcpP	KNH49517	3	0	0	3
	mshG	KNH48715	0	0	0	0	10												tcpH	KNH49516	0	0	0	0
	mshF	KNH48716	0	0	0	0	10												pilA	KNH50178	0	0	0	0
	mshB	KNH48717	0	0	0	0	2												pilB	KNH50179	0	0	0	0
	mshA	KNH48718	0	0	0	0	2												pilC	KNH50180	0	0	0	0
	mshC	KNH48719	0	0	0	0	2												pilD	KNH50181	0	0	0	0
	mshD	KNH48720	0	0	0	0	2												gbpA	KNH51556	0	0	0	0
Toxin-coregulated pilus (type IVB pilus)	tcpA	KNH49515	0	0	0	0	3,4,5												wecC	KNH49865	11	0	2	9
	tcpB	KNH49514	0	0	0	0	3												wbjD/wecB	KNH49866	1	1	0	0
	tcpQ	KNH49513	0	0	0	0	3												wbfU	KNH49338	0	0	0	0
	tcpC	KNH49512	0	0	0	0	3												wbfY	KNH49336	1	0	1	0
	tcpR	KNH49511	0	0	0	0	3												cpsA	KNH49850	0	0	0	0
	tcpD	KNH49510	0	0	0	0	3												cpsB	KNH49849	0	0	0	0
	tcpS	KNH49509	0	0	0	0	3												cpsC	KNH49848	0	0	0	0
	tcpT	KNH49508	0	0	0	0	3												cpsD	KNH49847	0	0	0	0
	tcpE	KNH49507	0	0	0	0	3												cpsF	OFJ38533	0	0	0	0
	tcpF	KNH49506	0	0	0	0	3												flaC	KNH50373	1	0	0	1
	tcpN/toxT	KNH49505	0	0	0	0	1,3,4,5,6												flaA	KNH50196	0	0	0	0
	tcpJ	KNH49504	0	0	0	0	11												flgL	KNH50197	0	0	0	0
	tcpI	KNH49518	0	0	0	0	1												flgK	KNH50198	0	0	0	0
	tcpP	KNH49517	3	0	0	3	1,2,5												flgJ	KNH50199	0	0	0	0
	tcpH	KNH49516	0	0	0	0	1,2,5												flgI	KNH50200	0	0	0	0
Type IV pilus	pilA	KNH50178	0	0	0	0	12												flgH	KNH50201	0	0	0	0
	pilB	KNH50179	0	0	0	0	12												flgG	KNH50202	0	0	0	0
	pilC	KNH50180	0	0	0	0	12												flgF	KNH50203	0	0	0	0
	pilD	KNH50181	0	0	0	0	12												flgE	KNH50204	0	0	0	0
Colonization factor	gbpA	KNH51556	0	0	0	0	3,4,6												flgD	KNH50205	0	0	0	0
Antiphagocytosis																			flgC	KNH50206	0	0	0	0
Capsular polysaccharide	wecC	KNH49865	11	0	2	9	13												flgB	KNH50207	0	0	0	0
	wbjD/wecB	KNH49866	1	1	0	0	13												cheR	KNH50208	1	0	1	0
	wbfU	KNH49338	0	0	0	0	13												cheV	KNH50209	2	0	1	1
	wbfY	KNH49336	1	0	1	0	13												flgA	KNH50210	1	0	1	0
	cpsA	KNH49850	0	0	0	0	13												flgM	KNH50211	0	0	0	0
	cpsB	KNH49849	0	0	0	0	13												flgN	KNH50212	1	0	1	0
	cpsC	KNH49848	0	0	0	0	13												flhB	KNH50647	0	0	0	0
	cpsD	KNH49847	0	0	0	0	13												fliR	KNH50646	0	0	0	0
	cpsF	OFJ38533	0	0	0	0	13												fliQ	KNH50645	0	0	0	0
Chemotaxis and motility																			fliP	KNH50644	0	0	0	0
Flagella	flaC	KNH50373	1	0	0	1	15,16												fliO	KNH50643	1	0	1	0
	flaA	KNH50196	0	0	0	0	15,16												fliN	KNH50642	0	0	0	0
	flgL	KNH50197	0	0	0	0	15,16												fliM	KNH50641	0	0	0	0
	flgK	KNH50198	0	0	0	0	15,16												fliL	KNH50640	0	0	0	0
	flgJ	KNH50199	0	0	0	0	15,16												fliK	KNH50639	0	0	0	0
	flgI	KNH50200	0	0	0	0	15,16												fliJ	KNH50638	0	0	0	0
	flgH	KNH50201	0	0	0	0	15,16												fliI	KNH50637	0	0	0	0
	flgG	KNH50202	0	0	0	0	15,16												fliH	KNH50636	0	0	0	0
	flgF	KNH50203	0	0	0	0	15,16												fliG	KNH50635	0	0	0	0
	flgE	KNH50204	0	0	0	0	15,16												fliF	KNH50634	0	0	0	0
	flgD	KNH50205	0	0	0	0	15,16												fliE	KNH50633	0	0	0	0
	flgC	KNH50206	0	0	0	0	15,16												flrC	KNH50632	1	1	0	0
	flgB	KNH50207	0	0	0	0	15,16												flrB	KNH50631	1	0	0	1
	cheR	KNH50208	1	0	1	0	6												flrA	KNH50630	0	0	0	0
	cheV	KNH50209	2	0	1	1	15,16												fliS	KNH50629	0	0	0	0
	flgA	KNH50210	1	0	1	0	15,16												flaI	KNH50628	0	0	0	0
	flgM	KNH50211	0	0	0	0	15,16												fliD	KNH50627	0	0	0	0
	flgN	KNH50212	1	0	1	0	15,16												flaG	KNH50626	0	0	0	0
	flhB	KNH50647	0	0	0	0	15,16												flaB	KNH50625	0	0	0	0
	fliR	KNH50646	0	0	0	0	15,16												flaD	KNH50624	0	0	0	0
	fliQ	KNH50645	0	0	0	0	15,16												flaE	KNH50623	0	0	0	0
	fliP	KNH50644	0	0	0	0	15,16												cheW	KNH50701	1	0	1	0
	fliO	KNH50643	1	0	1	0	15,16												cheB	KNH50698	1	0	0	1
	fliN	KNH50642	0	0	0	0	15,16												cheA	KNH50697	8	0	1	7
	fliM	KNH50641	0	0	0	0	3												cheZ	KNH50696	0	0	0	0
	fliL	KNH50640	0	0	0	0	15,16												cheY	KNH50695	3	0	0	3
	fliK	KNH50639	0	0	0	0	15,16												fliA	KNH50694	2	0	1	1
	fliJ	KNH50638	0	0	0	0	15,16												flhG	KNH50693	1	0	1	0
	fliI	KNH50637	0	0	0	0	15,16												flhF	KNH50692	0	0	0	0
	fliH	KNH50636	0	0	0	0	15,16												flhA	KNH50691	0	0	0	0
	fliG	KNH50635	0	0	0	0	15,16												motA	KNH49543	2	0	2	0
	fliF	KNH50634	0	0	0	0	15,16												motB	KNH49542	1	0	1	0
	fliE	KNH50633	0	0	0	0	15,16												motY	OFJ38606	0	0	0	0
	flrC	KNH50632	1	1	0	0	3												motX	KNH49732	0	0	0	0
	flrB	KNH50631	1	0	0	1	15,16												hap/vvp	KNH51721	0	0	0	0
	flrA	KNH50630	0	0	0	0	3,7												nanH	KNH51094	0	0	0	0
	fliS	KNH50629	0	0	0	0	15,16												tagA	KNH49521	0	0	0	0
	flaI	KNH50628	0	0	0	0	15,16												hutA	KNH51322	3	1	2	0
	fliD	KNH50627	0	0	0	0	15,16												hutR	KNH51814	0	0	0	0
	flaG	KNH50626	0	0	0	0	15,16												hasR	KNH51373	0	0	0	0
	flaB	KNH50625	0	0	0	0	15,16												viuP	KNH49418	0	0	0	0
	flaD	KNH50624	0	0	0	0	15,16												viuD	OFJ40662	0	0	0	0
	flaE	KNH50623	0	0	0	0	15,16												viuG	KNH49416	0	0	0	0
	cheW	KNH50701	1	0	1	0	6												viuC	KNH49415	0	0	0	0
	cheB	KNH50698	1	0	0	1	15,16												vctP	KNH52012	4	1	1	2
	cheA	KNH50697	8	0	1	7	15,16												vctD	KNH52011	0	0	0	0
	cheZ	KNH50696	0	0	0	0	15,16												vctG	KNH52010	0	0	0	0
	cheY	KNH50695	3	0	0	3	15,16												vctC	KNH52009	0	0	0	0
	fliA	KNH50694	2	0	1	1	3												vibB	KNH49423	0	0	0	0
	flhG	KNH50693	1	0	1	0	15,16												vibE	KNH49422	0	0	0	0
	flhF	KNH50692	0	0	0	0	15,16												vibC	KNH49421	1	0	0	1
	flhA	KNH50691	0	0	0	0	15,16												vibA	KNH49420	1	0	0	1
	motA	KNH49543	2	0	2	0	15,16												vibH	KNH49419	0	0	0	0
	motB	KNH49542	1	0	1	0	7												vibD	OFJ40665	0	0	0	0
	motY	OFJ38606	0	0	0	0	7												vibF	KNH50216	14	1	0	13
	motX	KNH49732	0	0	0	0	15,16												viuB	KNH50217	5	0	2	3
Exoenzyme																			viuA	KNH50218	1	0	0	1
Metalloproteases	hap/vvp	KNH51721	0	0	0	0	2												luxS	KNH49066	2	0	1	1
Neuraminidase	nanH	KNH51094	0	0	0	0	4												luxP	KNH51392	0	0	0	0
Protease	tagA	KNH49521	0	0	0	0	4												luxQ	KNH51393	1	0	1	0
Iron uptake																			luxU	KNH49903	1	0	1	0
Heme receptors	hutA	KNH51322	3	1	2	0	23,24,25,26												luxO	KNH49904	1	1	0	0
	hutR	KNH51814	0	0	0	0	23,24,26												cqsA	KNH51307	0	0	0	0
	hasR	KNH51373	0	0	0	0	23,24,25												cqsS	KNH51308	1	0	1	0
Periplasmic binding protein-dependent ABC transport systems	viuP	KNH49418	0	0	0	0	23,24,25												vieS	KNH51058	1	0	0	1
	viuD	OFJ40662	0	0	0	0	23,24,25												vieA	KNH51059	3	0	2	1
	viuG	KNH49416	0	0	0	0	23,24,25												vieB	KNH51060	0	0	0	0
	viuC	KNH49415	0	0	0	0	23,24,25												epsN	KNH49792	0	0	0	0
	vctP	KNH52012	4	1	1	2	23,24,25												epsM	KNH49791	0	0	0	0
	vctD	KNH52011	0	0	0	0	23,24,25												epsL	KNH49790	0	0	0	0
	vctG	KNH52010	0	0	0	0	23,24,25												epsK	KNH49789	0	0	0	0
	vctC	KNH52009	0	0	0	0	23,24,25												epsJ	KNH49788	0	0	0	0
Vibriobactin biosynthesis	vibB	KNH49423	0	0	0	0	23,24,25												epsI	KNH49787	0	0	0	0
	vibE	KNH49422	0	0	0	0	23,24,25												epsH	KNH49786	0	0	0	0
	vibC	KNH49421	1	0	0	1	23,24,25												epsG	KNH49785	0	0	0	0
	vibA	KNH49420	1	0	0	1	23,24,25												epsF	KNH49784	2	0	2	0
	vibH	KNH49419	0	0	0	0	23,24,25												epsE	KNH49783	2	0	0	2
	vibD	OFJ40665	0	0	0	0	23,24,25												gspD	KNH49782	0	0	0	0
	vibF	KNH50216	14	1	0	13	23,24,25												epsC	KNH49781	0	0	0	0
Vibriobactin utilization	viuB	KNH50217	5	0	2	3	23,24,25												hcp-1	KNH50775	5	1	0	4
	viuA	KNH50218	1	0	0	1	23,24,25												hcp-2	KNH51854	6	2	2	2
Quorum sensing																			vgrG-1	KNH50774	8	2	1	5
Autoinducer-2	luxS	KNH49066	2	0	1	1	17												vgrG-2	KNH51853	3	0	0	3
	luxP	KNH51392	0	0	0	0	3												vgrG-3	KNH51760	1	0	0	1
	luxQ	KNH51393	1	0	1	0	3												vasA	OFJ40917	1	0	0	1
	luxU	KNH49903	1	0	1	0	1,7												vasB	KNH51771	0	0	0	0
	luxO	KNH49904	1	1	0	0	1,7												vasC	KNH51770	4	2	0	2
Cholerae autoinducer-1	cqsA	KNH51307	0	0	0	0	17												vasD	KNH51769	0	0	0	0
	cqsS	KNH51308	1	0	1	0	3												vasE	KNH51768	4	0	1	3
Alternative QS	vieS	KNH51058	1	0	0	1	3,6												vasF	KNH51767	1	0	0	1
	vieA	KNH51059	3	0	2	1	3,6												vasG	KNH51766	6	1	1	4
	vieB	KNH51060	0	0	0	0	3,6												vasH	KNH51765	0	0	0	0
Secretion system																			vasI	KNH51764	0	0	0	0
EPS type II secretion system	epsN	KNH49792	0	0	0	0	18												vasJ	KNH51763	1	0	1	0
	epsM	KNH49791	0	0	0	0	18												vasK	KNH51762	3	1	0	2
	epsL	KNH49790	0	0	0	0	18												vasL	KNH51761	0	0	0	0
	epsK	KNH49789	0	0	0	0	18												vipA	KNH51774	1	1	0	0
	epsJ	KNH49788	0	0	0	0	18												vipB	KNH51773	6	0	1	5
	epsI	KNH49787	0	0	0	0	18												vxrA	KNH51269	0	0	0	0
	epsH	KNH49786	0	0	0	0	18												vxrB	KNH51268	1	0	0	1
	epsG	KNH49785	0	0	0	0	18												tsiV3	KNH51759	0	0	0	0
	epsF	KNH49784	2	0	2	0	18												tseL/tle2	KNH50772	5	0	2	3
	epsE	KNH49783	2	0	0	2	18												tseH	KNH52070	0	0	0	0
	gspD	KNH49782	0	0	0	0	18												tsiH	KNH52069	0	0	0	0
	epsC	KNH49781	0	0	0	0	18												ace	KNH50844	0	0	0	0
VAS effector proteins	hcp-1	KNH50775	5	1	0	4	19,20												ctxA	KNH48583	0	0	0	0
	hcp-2	KNH51854	6	2	2	2	19,20												ctxB	KNH48582	0	0	0	0
	vgrG-1	KNH50774	8	2	1	5	19												rtxA	KNH50739	0	0	0	0
	vgrG-2	KNH51853	3	0	0	3	19,20												rtxC	KNH50740	0	0	0	0
	vgrG-3	KNH51760	1	0	0	1	19,30												rtxB	KNH50742	0	0	0	0
VAS type VI secretion system	vasA	OFJ40917	1	0	0	1	20												rtxD	KNH50743	0	0	0	0
	vasB	KNH51771	0	0	0	0	20												rtxE	KNH50744	0	0	0	0
	vasC	KNH51770	4	2	0	2	20												tlh	KNH52020	0	0	0	0
	vasD	KNH51769	0	0	0	0	20												hlyA	KNH52019	6	0	2	4
	vasE	KNH51768	4	0	1	3	20												zot	KNH50845	0	0	0	0
	vasF	KNH51767	1	0	0	1	20												ompU	KNH49132	1	1	0	0
	vasG	KNH51766	6	1	1	4	20												vexB	KNH48631	4	0	1	3
	vasH	KNH51765	0	0	0	0	19,20												vexD	KNH51119	0	0	0	0
	vasI	KNH51764	0	0	0	0	20												vexK	KNH51039	0	0	0	0
	vasJ	KNH51763	1	0	1	0	20												toxR	KNH49878	1	0	0	1
	vasK	KNH51762	3	1	0	2	19,20												toxS	KNH49879	0	0	0	0
	vasL	KNH51761	0	0	0	0	20												hns	KNH50012	3	0	0	3
	vipA	KNH51774	1	1	0	0	20												phoR	KNH49470	1	0	1	0
	vipB	KNH51773	6	0	1	5	20												phoB	KNH49471	2	0	1	1
	vxrA	KNH51269	0	0	0	0	20												ihfA	KNH49144	2	0	1	1
	vxrB	KNH51268	1	0	0	1	20												ihfB	KNH50487	4	1	2	1
	tsiV3	KNH51759	0	0	0	0	20												lrp	KNH50497	4	0	0	4
Type VI secretion system effectors	tseL/tle2	KNH50772	5	0	2	3	27,30												rpoN	KNH49600	4	0	0	4
	tseH	KNH52070	0	0	0	0	28												aphA	KNH49688	0	0	0	0
	tsiH	KNH52069	0	0	0	0	28												aphB	KNH50088	2	0	0	2
Toxin																			rpoS	KNH48762	0	0	0	0
Accessory cholera enterotoxin	ace	KNH50844	0	0	0	0	21												rpoE	KNH50118	0	0	0	0
Cholera toxin	ctxA	KNH48583	0	0	0	0	3												crp	KNH49720	6	0	2	4
	ctxB	KNH48582	0	0	0	0	3												crr	KNH49822	3	0	0	3
RTX toxin	rtxA	KNH50739	0	0	0	0	22
	rtxC	KNH50740	0	0	0	0	22
	rtxB	KNH50742	0	0	0	0	22
	rtxD	KNH50743	0	0	0	0	22
	rtxE	KNH50744	0	0	0	0	29
Thermolabile hemolysin	tlh	KNH52020	0	0	0	0	16
V.cholerae cytolysin	hlyA	KNH52019	6	0	2	4	2
Zona occludens toxin	zot	KNH50845	0	0	0	0	18, 21
Resistance/pumps				0	0	0
	ompU	KNH49132	1	1	0	0	3,4,5,6
	vexB	KNH48631	4	0	1	3	3
	vexD	KNH51119	0	0	0	0	3
	vexK	KNH51039	0	0	0	0	3
Regulatory proteins
	toxR	KNH49878	1	0	0	1	1,5
	toxS	KNH49879	0	0	0	0	1,2
	hns	KNH50012	3	0	0	3	1,3,7
	phoR	KNH49470	1	0	1	0	3
	phoB	KNH49471	2	0	1	1	3
	ihfA	KNH49144	2	0	1	1	3
	ihfB	KNH50487	4	1	2	1	3
Leucine responsive regulator	lrp	KNH50497	4	0	0	4	9
sigma factor 54	rpoN	KNH49600	4	0	0	4	3,7
	aphA	KNH49688	0	0	0	0	1,5,8
	aphB	KNH50088	2	0	0	2	1,5,8
sigma-38	rpoS	KNH48762	0	0	0	0	3,6,7
sigma-E factor	rpoE	KNH50118	0	0	0	0	3,7
	crp	KNH49720	6	0	2	4	1,5,7
glucose specific EIIA (PTS)	crr	KNH49822	3	0	0	3	3
References
1. Peterson KM. (2002) Expression of Vibrio cholerae virulence genes in response to environmental signals. Curr Issues Intest Microbiol. 3:29-38.
2. Xu Q, Dziejman M, Mekalanos JJ. (2003) Determination of the transcriptome of Vibrio cholerae during intraintestinal growth and midexponential phase in vitro. Proc Natl Acad Sci U S A. 100:1286-1291.
3. Silva AJ, Benitez JA. (2016) Vibrio cholerae Biofilms and Cholera Pathogenesis. PLoS Negl Trop Dis. 10:e0004330.
4. Almagro-Moreno S, Pruss K, Taylor RK. (2015) Intestinal Colonization Dynamics of Vibrio cholerae. PLoS Pathog. 11:e1004787.
5. Childers BM, Klose KE. (2007) Regulation of virulence in Vibrio cholerae: the ToxR regulon. Future Microbiol. 2:335-344.
6. Matson JS, Withey JH, DiRita VJ. (2007) Regulatory networks controlling Vibrio cholerae virulence gene expression. Infect Immun. 75:5542-5549.
7. Teschler JK, Zamorano-Sánchez D, Utada AS, Warner CJ, Wong GC, Linington RG, Yildiz FH. (2015) Living in the matrix: assembly and control of Vibrio cholerae biofilms. Nat Rev Microbiol. 13:255-268.
8. Bina XR, Taylor DL, Vikram A, Ante VM, Bina JE. (2013) Vibrio cholerae ToxR downregulates virulence factor production in response to cyclo(Phe-Pro). MBio. 4:e00366-13.
9. Lin W, Kovacikova G, Skorupski K. (2007) The quorum sensing regulator HapR downregulates the expression of the virulence gene transcription factor AphA in Vibrio cholerae by antagonizing Lrp- and VpsR-mediated activation. Mol Microbiol. 64:953-967.
10. Hsiao A, Liu Z, Joelsson A, Zhu J. (2006) Vibrio cholerae virulence regulator-coordinated evasion of host immunity. Proc Natl Acad Sci USA. 103: 14542–14547.
11. Hsiao A, Toscano K, Zhu J. (2008) Post-transcriptional cross-talk between pro- and anti-colonization pili biosynthesis systems in Vibrio cholerae. Mol Microbiol. 67:849-860.
12. Fullner KJ, Mekalanos JJ. (1999) Genetic Characterization of a New Type IV-A Pilus Gene Cluster Found in Both Classical and El Tor Biotypes of Vibrio cholerae. Infect Immun. 67: 1393–1404.
13. Fong JCN, Syed KA, Klose KE, Yildiz FH. (2010) Role of Vibrio polysaccharide (vps) genes in VPS production, biofilm formation and Vibrio cholerae pathogenesis. Microbiology. 156: 2757–2769.
14. Seed KD, Faruque SM, Mekalanos JJ, Calderwood SB, Qadri F, Camilli A. (2012) Phase Variable O Antigen Biosynthetic Genes Control Expression of the Major Protective Antigen and Bacteriophage Receptor in Vibrio cholerae O1. PLoS Pathog. 8:e1002917.
15. Syed KA, Klose KE. (2011) Vibrio cholerae Flagellar Synthesis and Virulence. In: Ramamurthy T., Bhattacharya S. (eds) Epidemiological and Molecular Aspects on Cholera. Infectious Disease. Springer, New York, NY
16. Syed KA, Beyhan S, Correa N, Queen J, Liu J, Peng F, Satchell KJF, Yildiz F, Klose KE. (2009) The Vibrio cholerae Flagellar Regulatory Hierarchy Controls Expression of Virulence Factors. J Bacteriol. 191:6555-6570.
17. Miller MB, Skorupski K, Lenz DH, Taylor RK, Bassler BL. (2002) Parallel Quorum Sensing Systems Converge to Regulate Virulence in Vibrio cholerae. Cell. 110:303-314.
18. Sandkvist M. (2001) Biology of type II secretion. Mol Microbiol. 40:271-283.
19. Miyata ST, Kitaoka M, Brooks TM, McAuley SB and Pukatzk S. (2011) Vibrio cholerae Requires the Type VI Secretion System Virulence Factor VasX To Kill Dictyostelium discoideum. Infect Immun. 79:2941-2949.
20. Cheng AT, Ottemann KM, Yildiz F. (2015) Vibrio cholerae Response Regulator VxrB Controls Colonization and Regulates the Type VI Secretion System. PLoS Pathog. 11:e1004933.
21. Trucksis M, Galen J E, Michalski J, Fasano A, Kaper J B. (1993) Accessory cholera enterotoxin (Ace), the third toxin of a Vibrio cholerae virulence cassette. Proc Natl Acad Sci U S A. 90: 5267–5271.
22. Lin W, Fullner KJ, Clayton R, Sexton JA, Rogers MB, Calia KE, Calderwood SB, Fraser C, Mekalanos JJ. (1999) Identification of a Vibrio cholerae RTX toxin gene cluster that is tightly linked to the cholera toxin prophage. Proc Natl Acad Sci U S A. 96:1071-1076.
23. Henderson DP, Payne SM. (1994) Vibrio cholerae iron transport systems: roles of heme and siderophore iron transport in virulence and identification of a gene associated with multiple iron transport systems. Infect Immun. 62:5120-5125.
24. Payne SM, Henderson DP. (1994) Characterization of the Vibrio cholerae heme iron transport system and its role in pathogenesis. In: Kado C.I., Crosa J.H. (eds) Molecular Mechanisms of Bacterial Virulence. Developments in Plant Pathology, vol 3. Springer, Dordrecht
25. Mey AR, Wyckoff EE, Kanukurthy V, Fisher CR, Payne SM. (2005) Iron and Fur Regulation in Vibrio cholerae and the Role of Fur in Virulence. Infect Immun. 73: 8167–8178.
26. Mey AR, Payne SM. (2001) Haem utilization in Vibrio cholerae involves multiple TonB-dependent haem receptors. Mol Microbiol. 42:835-849.
27. Russell AB, LeRoux M, Hathazi K, Agnello DM, Ishikawa T, Wiggins PA, Wai SN, Mougous JD. (2013) Diverse type VI secretion phospholipases are functionally plastic antibacterial effectors. Nature. 496:508-512.
28. Altindis E, Dong T, Catalano C, Mekalanos J. (2015) Secretome analysis of Vibrio cholerae type VI secretion system reveals a new effector-immunity pair. MBio. 6:e00075.
29. Satchell K.J.F, Geissler B (2009) Microbial toxins - Current research and future trends. ISBN:978-1-904455-44-8
30. Fu Y, Waldor MK, Mekalanos JJ. (2013) Tn-Seq analysis of Vibrio cholerae intestinal colonization reveals a role for T6SS-mediated antibacterial activity in the host. Cell Host Microbe. 14:652-663.
